# Supplementary material for: Genetically proxied gut microbiota, gut metabolites with risk of epilepsy and the subtypes: A bi-directional Mendelian randomization study
Source: Front Mol Neurosci. 2022 Nov 3;15:994270. doi: 10.3389/fnmol.2022.994270 (PMC9669914; doi:10.3389/fnmol.2022.994270)
Supplement: Supplementary file 5 [file Data_Sheet_1.xlsx]

## Sheet: Supplement Table 3 phylum
Exposeure	Outcome	IVW		WME		MR-Egger
		b	P	b	P	b	P
phylum.Actinobacteria	ieu-b-10	-0.0110323	0.893201	0.00986263	0.904473	0.342246	0.498547
phylum.Actinobacteria	ieu-b-11	-0.00491635	0.83464	-0.0040652	0.872572	-0.0728786	0.618268
phylum.Actinobacteria	ieu-b-12	0.0158336	0.0532438	0.0206971	0.040951	0.0523081	0.295479
phylum.Actinobacteria	ieu-b-13	-0.00482356	0.658028	-0.0170445	0.251681	0.0371364	0.563565
phylum.Actinobacteria	ieu-b-14	-0.0125461	0.257288	-0.0105749	0.419337	-0.0221058	0.75116
phylum.Actinobacteria	ieu-b-15	-0.0117914	0.520676	-0.000674609	0.977978	0.18334	0.123061
phylum.Actinobacteria	ieu-b-16	-0.000469652	0.938911	-0.00327488	0.665311	-0.0550772	0.157656
phylum.Actinobacteria	ieu-b-17	-0.0111249	0.440402	-0.00185326	0.914126	0.0725786	0.39681
phylum.Actinobacteria	ieu-b-8	-0.0139378	0.8567	0.0961188	0.184456	0.210267	0.661746
phylum.Actinobacteria	ieu-b-9	-0.0397392	0.728742	0.0708413	0.568811	0.323967	0.646669
phylum.Bacteroidetes	ieu-b-10	0.0925443	0.121344	0.108783	0.148086	0.177816	0.411567
phylum.Bacteroidetes	ieu-b-11	0.0377986	0.04047	0.0460292	0.0489616	0.0699625	0.332963
phylum.Bacteroidetes	ieu-b-12	-0.00865033	0.298193	-0.00456904	0.677316	0.00167721	0.959834
phylum.Bacteroidetes	ieu-b-13	-0.0275503	0.0126722	-0.0195135	0.187174	-0.0446965	0.303957
phylum.Bacteroidetes	ieu-b-14	0.012603	0.224343	0.0136063	0.310569	0.012928	0.741094
phylum.Bacteroidetes	ieu-b-15	0.000447513	0.983589	-0.00521468	0.835464	0.0230163	0.793269
phylum.Bacteroidetes	ieu-b-16	-0.00850992	0.171224	-0.0094401	0.247748	0.032994	0.19115
phylum.Bacteroidetes	ieu-b-17	-0.00647853	0.723665	-0.0186679	0.320792	0.026662	0.715706
phylum.Bacteroidetes	ieu-b-8	0.0228694	0.656708	0.0437968	0.521894	0.112547	0.564961
phylum.Bacteroidetes	ieu-b-9	-0.0620961	0.58101	-0.00403553	0.972387	0.137153	0.755743
phylum.Cyanobacteria	ieu-b-10	0.000941379	0.985463	0.0137318	0.822311	0.103003	0.536024
phylum.Cyanobacteria	ieu-b-11	-0.0130491	0.393416	-0.0148612	0.403484	-0.029966	0.541393
phylum.Cyanobacteria	ieu-b-12	-0.00526861	0.456366	-0.00637709	0.456708	-0.0145307	0.579639
phylum.Cyanobacteria	ieu-b-13	0.00439908	0.631378	0.00605033	0.585415	0.00476118	0.864766
phylum.Cyanobacteria	ieu-b-14	0.00582481	0.498169	0.00973201	0.308917	0.0237008	0.413161
phylum.Cyanobacteria	ieu-b-15	0.00730539	0.70328	0.0148386	0.459839	0.0892891	0.165189
phylum.Cyanobacteria	ieu-b-16	-0.00174386	0.871569	-0.00568733	0.426933	-0.0283747	0.433099
phylum.Cyanobacteria	ieu-b-17	-0.0131188	0.232373	-0.0116396	0.375283	-0.00521163	0.876115
phylum.Cyanobacteria	ieu-b-8	-0.0621475	0.153184	-0.0316427	0.549384	-0.0189615	0.884449
phylum.Cyanobacteria	ieu-b-9	-0.067127	0.367079	-0.074805	0.382671	-0.0428612	0.850286
phylum.Euryarchaeota	ieu-b-10	0.0144843	0.740381	-0.0512474	0.208465	0.277537	0.178699
phylum.Euryarchaeota	ieu-b-11	0.00429551	0.619367	0.00365651	0.744107	-0.0189055	0.645365
phylum.Euryarchaeota	ieu-b-12	-0.0041435	0.287961	-0.00612219	0.196087	-0.0141133	0.453765
phylum.Euryarchaeota	ieu-b-13	-0.00161856	0.754901	0.000459374	0.946511	0.00358409	0.889101
phylum.Euryarchaeota	ieu-b-14	-0.00100662	0.836091	0.00122339	0.831098	0.0175081	0.45593
phylum.Euryarchaeota	ieu-b-15	0.00367392	0.673869	-0.00575895	0.603668	0.0585147	0.187965
phylum.Euryarchaeota	ieu-b-16	0.00632194	0.0691693	0.00788821	0.0587061	0.0160102	0.36852
phylum.Euryarchaeota	ieu-b-17	-0.00392464	0.527332	-0.0041175	0.603905	0.0234975	0.434283
phylum.Euryarchaeota	ieu-b-8	0.0195063	0.547736	-0.0226821	0.526992	0.185666	0.238696
phylum.Euryarchaeota	ieu-b-9	-0.0031808	0.947398	0.0144195	0.796179	0.0645975	0.791071
phylum.Firmicutes	ieu-b-10	-0.150956	0.158174	-0.202051	0.0752719	-0.247542	0.791676
phylum.Firmicutes	ieu-b-11	-0.0136827	0.73569	-0.0448972	0.126694	-0.136259	0.492145
phylum.Firmicutes	ieu-b-12	0.0107037	0.429256	0.0124459	0.357935	0.0675092	0.300221
phylum.Firmicutes	ieu-b-13	-0.00074333	0.955627	0.00670914	0.695075	-0.0159435	0.79131
phylum.Firmicutes	ieu-b-14	-0.00515904	0.680114	-0.0048415	0.74985	0.073661	0.235378
phylum.Firmicutes	ieu-b-15	-0.0358233	0.112111	-0.0310666	0.27236	-0.11052	0.310132
phylum.Firmicutes	ieu-b-16	-0.00358283	0.633395	-0.0010618	0.903555	-0.00199831	0.952756
phylum.Firmicutes	ieu-b-17	0.00569041	0.813227	0.00159848	0.941429	-0.122132	0.257668
phylum.Firmicutes	ieu-b-8	-0.145488	0.180989	-0.0969598	0.362936	-0.45139	0.634385
phylum.Firmicutes	ieu-b-9	-0.113955	0.374092	-0.19279	0.231511	-0.57313	0.603853
phylum.Lentisphaerae	ieu-b-10	-0.0794886	0.189127	-	-	-	-
phylum.Lentisphaerae	ieu-b-11	-0.00957169	0.510522	-0.0122934	0.486085	0.00828521	0.884248
phylum.Lentisphaerae	ieu-b-12	-0.00935778	0.318681	-0.00568257	0.532198	-0.0400247	0.358995
phylum.Lentisphaerae	ieu-b-13	-0.00576499	0.50934	-0.00662582	0.503496	-0.0173273	0.6375
phylum.Lentisphaerae	ieu-b-14	0.0098242	0.231268	0.00600171	0.578047	-0.0190492	0.590633
phylum.Lentisphaerae	ieu-b-15	-0.0094052	0.522375	-0.00740145	0.653254	-0.0135167	0.816356
phylum.Lentisphaerae	ieu-b-16	0.00622559	0.472653	0.0133012	0.06629	0.041972	0.221683
phylum.Lentisphaerae	ieu-b-17	0.00606021	0.562794	0.00928038	0.464246	-0.0132727	0.752784
phylum.Lentisphaerae	ieu-b-8	-0.047788	0.484599	-	-	-	-
phylum.Lentisphaerae	ieu-b-9	0.0525926	0.677314	-	-	-	-
phylum.Proteobacteria	ieu-b-10	-0.0465224	0.496436	0.000126097	0.998907	-0.549181	0.170259
phylum.Proteobacteria	ieu-b-11	-0.00682245	0.801668	0.0220302	0.45145	-0.097684	0.530555
phylum.Proteobacteria	ieu-b-12	0.00399121	0.704085	-0.00691509	0.594286	-0.0368454	0.53491
phylum.Proteobacteria	ieu-b-13	-0.0187209	0.133583	-0.0174337	0.274972	-0.0616606	0.374377
phylum.Proteobacteria	ieu-b-14	-0.0111496	0.340307	-0.00837574	0.583886	0.0403011	0.526319
phylum.Proteobacteria	ieu-b-15	-0.030685	0.144009	-0.0396888	0.138652	-0.152626	0.211166
phylum.Proteobacteria	ieu-b-16	0.00571839	0.415326	0.00673569	0.466131	0.0388555	0.324745
phylum.Proteobacteria	ieu-b-17	0.0105585	0.480153	0.0116843	0.555898	0.0248927	0.755914
phylum.Proteobacteria	ieu-b-8	-0.0556699	0.381934	-0.0700353	0.412392	-0.439557	0.207441
phylum.Proteobacteria	ieu-b-9	0.0402239	0.734719	0.0319317	0.822038	-0.3961	0.555127
phylum.Tenericutes	ieu-b-10	0.0621376	0.19364	0.069695	0.259756	0.128586	0.659131
phylum.Tenericutes	ieu-b-11	0.00456664	0.768131	-0.00465558	0.811776	-0.0815221	0.397013
phylum.Tenericutes	ieu-b-12	0.00383061	0.548757	8.83825e-05	0.991851	0.0093866	0.80977
phylum.Tenericutes	ieu-b-13	0.00192684	0.835288	0.00232657	0.844332	0.018638	0.754569
phylum.Tenericutes	ieu-b-14	0.0103366	0.194897	0.0161101	0.114826	0.0620555	0.223371
phylum.Tenericutes	ieu-b-15	-0.0128477	0.3693	-0.0232081	0.233626	0.00283562	0.973758
phylum.Tenericutes	ieu-b-16	0.00384696	0.420737	-0.000927009	0.888974	-0.0299376	0.317251
phylum.Tenericutes	ieu-b-17	0.0194372	0.0562363	0.0186248	0.166016	0.0507199	0.420628
phylum.Tenericutes	ieu-b-8	0.0537215	0.188505	0.0111973	0.830847	0.282904	0.274098
phylum.Tenericutes	ieu-b-9	0.0921991	0.180353	0.138223	0.0986092	0.266365	0.527843
phylum.Verrucomicrobia	ieu-b-10	-0.112141	0.246889	-0.193895	0.0148133	0.133445	0.590098
phylum.Verrucomicrobia	ieu-b-11	-0.0246657	0.34917	-0.0253211	0.24803	0.0586164	0.381641
phylum.Verrucomicrobia	ieu-b-12	-0.00651286	0.34154	-0.00328771	0.706499	0.00470247	0.798049
phylum.Verrucomicrobia	ieu-b-13	0.0204083	0.0249166	0.0168278	0.151741	0.00412112	0.865711
phylum.Verrucomicrobia	ieu-b-14	-0.0147248	0.0846768	-0.0122396	0.235747	0.0121151	0.601547
phylum.Verrucomicrobia	ieu-b-15	-0.0131195	0.39259	-0.0118549	0.513278	0.0132961	0.747279
phylum.Verrucomicrobia	ieu-b-16	0.00208979	0.706654	0.00276215	0.68646	-0.00582801	0.713402
phylum.Verrucomicrobia	ieu-b-17	0.00920896	0.398265	0.00692847	0.639107	0.0537035	0.110322
phylum.Verrucomicrobia	ieu-b-8	-0.0592523	0.479084	-0.10498	0.125388	0.114432	0.611063
phylum.Verrucomicrobia	ieu-b-9	0.0724281	0.357	0.091254	0.354579	0.0403357	0.844172

## Sheet: Supplement Table 4 class
Exposeure	Outcome	IVW		WME		MR-Egger
		b	P	b	P	b	P
class.Actinobacteria	ieu-b-10	0.0119104	0.871414	-0.0836386	0.324912	0.318647	0.400057
class.Actinobacteria	ieu-b-11	-0.0161969	0.340655	-0.0163058	0.462079	-0.0255975	0.788677
class.Actinobacteria	ieu-b-12	0.0196492	0.0423383	0.023468	0.0414655	0.0905724	0.104656
class.Actinobacteria	ieu-b-13	0.00351106	0.796643	-0.00254898	0.861375	0.0282545	0.728121
class.Actinobacteria	ieu-b-14	0.0208175	0.0390827	0.0220321	0.0830321	0.0767325	0.185783
class.Actinobacteria	ieu-b-15	-0.0186139	0.336485	-0.0336334	0.155195	0.0767165	0.490706
class.Actinobacteria	ieu-b-16	-0.00450254	0.431985	-0.00602083	0.413643	-0.0146823	0.64949
class.Actinobacteria	ieu-b-17	-0.0311523	0.0753415	-0.0314427	0.085758	0.0981497	0.301488
class.Actinobacteria	ieu-b-8	0.0157759	0.866746	-0.0351811	0.700319	0.427148	0.368477
class.Actinobacteria	ieu-b-9	-0.0590501	0.702672	0.0846062	0.5392	0.61647	0.414272
class.Alphaproteobacteria	ieu-b-10	-0.0235434	0.711579	-0.014356	0.847384	0.235994	0.530322
class.Alphaproteobacteria	ieu-b-11	0.0138737	0.466757	0.0243391	0.279562	-0.0944445	0.417712
class.Alphaproteobacteria	ieu-b-12	-0.0143318	0.0951436	-0.0147566	0.167665	0.0125252	0.793415
class.Alphaproteobacteria	ieu-b-13	-0.00181652	0.873635	0.00266851	0.843654	0.00700537	0.911522
class.Alphaproteobacteria	ieu-b-14	-0.016015	0.134739	-0.0230169	0.0827216	0.00610074	0.917839
class.Alphaproteobacteria	ieu-b-15	0.01157	0.629787	0.0125744	0.617246	0.179839	0.194689
class.Alphaproteobacteria	ieu-b-16	-0.00668709	0.468798	-0.0103831	0.213789	0.0674102	0.164444
class.Alphaproteobacteria	ieu-b-17	-0.00533702	0.722082	-0.010689	0.53163	0.044908	0.639523
class.Alphaproteobacteria	ieu-b-8	-0.0350921	0.539231	-0.0347058	0.615731	0.108906	0.772698
class.Alphaproteobacteria	ieu-b-9	-0.0341834	0.713314	-0.00904089	0.934818	0.055705	0.913568
class.Bacilli	ieu-b-10	0.0152736	0.824853	0.0221377	0.785431	-0.205156	0.558308
class.Bacilli	ieu-b-11	0.0127426	0.497763	0.0307645	0.194449	0.0212102	0.812504
class.Bacilli	ieu-b-12	-0.0160051	0.106386	-0.00627183	0.584388	0.0406035	0.330355
class.Bacilli	ieu-b-13	-0.0110787	0.400882	-0.0183492	0.205737	-0.00310087	0.960408
class.Bacilli	ieu-b-14	-0.00232174	0.845579	-0.00769293	0.601672	-0.0206279	0.714004
class.Bacilli	ieu-b-15	-0.00622094	0.754895	-0.0217101	0.391582	0.00202201	0.981452
class.Bacilli	ieu-b-16	0.00476603	0.442304	0.000894455	0.912783	0.0484655	0.1133
class.Bacilli	ieu-b-17	0.00536703	0.684597	0.0111707	0.513336	0.0128143	0.8256
class.Bacilli	ieu-b-8	0.031465	0.595923	0.0477556	0.501038	-0.0992806	0.739196
class.Bacilli	ieu-b-9	0.106129	0.335253	0.195168	0.144894	0.16547	0.793249
class.Bacteroidia	ieu-b-10	0.110274	0.0676551	0.124905	0.113608	0.123095	0.596394
class.Bacteroidia	ieu-b-11	0.0394309	0.0345662	0.045852	0.0539568	0.0566869	0.465663
class.Bacteroidia	ieu-b-12	-0.0029503	0.72564	-0.00450491	0.661008	-0.021702	0.532892
class.Bacteroidia	ieu-b-13	-0.0265394	0.0175573	-0.0194419	0.191643	-0.074004	0.140062
class.Bacteroidia	ieu-b-14	0.0173702	0.0976307	0.0218951	0.0799872	0.00150826	0.971777
class.Bacteroidia	ieu-b-15	-0.0168798	0.537918	-0.0248445	0.345669	0.03636	0.758644
class.Bacteroidia	ieu-b-16	-0.0017858	0.79083	-0.00574085	0.482111	0.0356116	0.196639
class.Bacteroidia	ieu-b-17	0.00771076	0.688153	-0.0115004	0.557161	0.0133477	0.874278
class.Bacteroidia	ieu-b-8	0.068346	0.187334	0.119246	0.0729437	-0.00501442	0.97986
class.Bacteroidia	ieu-b-9	0.0426408	0.635785	0.0676482	0.553148	-0.132302	0.714478
class.Betaproteobacteria	ieu-b-10	0.0478501	0.521108	0.0908207	0.26119	-0.103275	0.758619
class.Betaproteobacteria	ieu-b-11	-0.00378621	0.852016	0.0261984	0.276477	0.0254573	0.773104
class.Betaproteobacteria	ieu-b-12	-0.00112959	0.88433	-0.0098775	0.306617	0.0245987	0.458482
class.Betaproteobacteria	ieu-b-13	-0.000156025	0.98777	0.00187188	0.891433	-0.0120269	0.786166
class.Betaproteobacteria	ieu-b-14	0.00706162	0.443125	0.00925828	0.422762	-0.00520408	0.893524
class.Betaproteobacteria	ieu-b-15	0.00215251	0.89422	0.0125723	0.575098	0.0392613	0.574806
class.Betaproteobacteria	ieu-b-16	-0.00448757	0.434635	-0.0107821	0.160394	0.0187166	0.437545
class.Betaproteobacteria	ieu-b-17	-0.0429427	0.000118356	-0.0444412	0.00288435	0.0256464	0.58211
class.Betaproteobacteria	ieu-b-8	-0.0275778	0.648253	-0.0020263	0.976097	-0.0401153	0.884386
class.Betaproteobacteria	ieu-b-9	-0.210326	0.0269797	-0.117019	0.291295	0.243579	0.538648
class.Clostridia	ieu-b-10	-0.130163	0.14718	-0.108933	0.321499	-0.757327	0.107796
class.Clostridia	ieu-b-11	-0.0520222	0.0290687	-0.0615813	0.0528169	-0.163199	0.214197
class.Clostridia	ieu-b-12	0.00368028	0.730838	0.00979514	0.477323	0.0251963	0.624956
class.Clostridia	ieu-b-13	0.00760189	0.651614	0.00938533	0.637111	0.0240231	0.793058
class.Clostridia	ieu-b-14	0.0109805	0.410569	0.00138574	0.936548	-0.0702918	0.311563
class.Clostridia	ieu-b-15	-0.030141	0.209959	-0.0383992	0.230222	-0.114435	0.354684
class.Clostridia	ieu-b-16	-0.00694355	0.448719	-0.00303358	0.788448	-0.0170859	0.732348
class.Clostridia	ieu-b-17	-0.0212752	0.234363	-0.0173104	0.476358	-0.0728923	0.451028
class.Clostridia	ieu-b-8	-0.145653	0.13683	-0.0825631	0.440436	-0.814413	0.0657642
class.Clostridia	ieu-b-9	-0.181471	0.1124	-0.0982078	0.50904	-0.524522	0.36261
class.Coriobacteriia	ieu-b-10	0.0573316	0.378428	0.056143	0.517266	0.212015	0.413145
class.Coriobacteriia	ieu-b-11	-0.00425115	0.88733	-0.0215598	0.482076	-0.00985218	0.937565
class.Coriobacteriia	ieu-b-12	-0.000766409	0.931303	-0.0019594	0.863796	-0.011382	0.739257
class.Coriobacteriia	ieu-b-13	-0.00164868	0.911304	-0.00379168	0.823044	0.0840071	0.111748
class.Coriobacteriia	ieu-b-14	0.00382302	0.730092	0.00224597	0.88459	0.0274583	0.526223
class.Coriobacteriia	ieu-b-15	0.0264565	0.18393	0.0248671	0.302651	0.00513519	0.946218
class.Coriobacteriia	ieu-b-16	0.00224288	0.735937	-0.0019009	0.831412	-0.0215333	0.414452
class.Coriobacteriia	ieu-b-17	-0.00391788	0.782424	-0.00703681	0.714253	0.0235842	0.666899
class.Coriobacteriia	ieu-b-8	0.0394944	0.480028	0.0831352	0.290238	0.18547	0.40519
class.Coriobacteriia	ieu-b-9	0.00973347	0.918984	0.00584396	0.965362	0.474333	0.232167
class.Deltaproteobacteria	ieu-b-10	-0.02174	0.657801	-0.0502804	0.459547	-0.0432694	0.741038
class.Deltaproteobacteria	ieu-b-11	-0.00774067	0.600625	0.0105908	0.604807	0.0382923	0.3469
class.Deltaproteobacteria	ieu-b-12	0.00312151	0.69009	-0.00298317	0.755555	0.0101899	0.64718
class.Deltaproteobacteria	ieu-b-13	0.00895513	0.328947	0.00121815	0.92398	0.00554248	0.831978
class.Deltaproteobacteria	ieu-b-14	0.00256997	0.75748	-0.00310584	0.773485	0.0221009	0.335386
class.Deltaproteobacteria	ieu-b-15	-0.00160695	0.914416	0.00503097	0.806902	0.00408996	0.918133
class.Deltaproteobacteria	ieu-b-16	-0.000947398	0.898542	-0.00799602	0.302774	-0.0277011	0.152096
class.Deltaproteobacteria	ieu-b-17	0.00876693	0.465754	0.00204793	0.892133	0.00292603	0.931768
class.Deltaproteobacteria	ieu-b-8	-0.00823812	0.858845	-0.0159325	0.802859	-0.0627811	0.595229
class.Deltaproteobacteria	ieu-b-9	0.0716109	0.320799	0.0158961	0.871064	-0.0476567	0.806168
class.Erysipelotrichia	ieu-b-10	0.112622	0.280639	0.084054	0.383938	-0.0976084	0.854985
class.Erysipelotrichia	ieu-b-11	0.0290885	0.200016	0.0464093	0.08959	-0.0174713	0.878821
class.Erysipelotrichia	ieu-b-12	-0.000400085	0.96422	0.0072377	0.536522	0.0578231	0.205934
class.Erysipelotrichia	ieu-b-13	0.0152516	0.266463	0.0225061	0.177205	-0.061501	0.330602
class.Erysipelotrichia	ieu-b-14	0.00564963	0.677408	0.00436999	0.779087	0.0656836	0.326519
class.Erysipelotrichia	ieu-b-15	0.0184162	0.554417	0.0283826	0.293529	-0.0665558	0.670051
class.Erysipelotrichia	ieu-b-16	0.0119029	0.074401	0.0095122	0.292245	-0.00236143	0.939803
class.Erysipelotrichia	ieu-b-17	0.0385259	0.00673925	0.0459849	0.0136519	0.029712	0.659487
class.Erysipelotrichia	ieu-b-8	0.140479	0.136518	0.151241	0.058729	0.00193787	0.996816
class.Erysipelotrichia	ieu-b-9	0.196394	0.0696037	0.256282	0.0517402	0.0345252	0.950101
class.Gammaproteobacteria	ieu-b-10	0.0425268	0.626323	0.0857415	0.386933	-0.871023	0.306553
class.Gammaproteobacteria	ieu-b-11	-0.00217365	0.929326	-0.00151427	0.958566	-0.286366	0.280864
class.Gammaproteobacteria	ieu-b-12	0.00893502	0.418766	0.00224217	0.866527	0.0216471	0.854324
class.Gammaproteobacteria	ieu-b-13	0.0201729	0.229843	0.016103	0.369883	-0.0272058	0.881336
class.Gammaproteobacteria	ieu-b-14	0.0158999	0.247885	0.0224121	0.167112	-0.0753	0.564241
class.Gammaproteobacteria	ieu-b-15	0.00455545	0.853955	0.0114708	0.689906	-0.102458	0.656058
class.Gammaproteobacteria	ieu-b-16	-0.0072236	0.394428	-0.00476926	0.643687	-0.0882047	0.313224
class.Gammaproteobacteria	ieu-b-17	0.0332986	0.142236	0.0164287	0.475627	-0.257211	0.209199
class.Gammaproteobacteria	ieu-b-8	0.0602208	0.511067	0.0511366	0.560158	-1.10847	0.181451
class.Gammaproteobacteria	ieu-b-9	0.198695	0.108214	0.166448	0.274952	-1.16704	0.344405
class.Lentisphaeria	ieu-b-10	-0.0797152	0.188771	-	-	-	-
class.Lentisphaeria	ieu-b-11	-0.00958628	0.513501	-0.0120964	0.509535	0.00821441	0.883084
class.Lentisphaeria	ieu-b-12	-0.00955095	0.310059	-0.00593154	0.50577	-0.0393944	0.356035
class.Lentisphaeria	ieu-b-13	-0.00585426	0.506457	-0.00679144	0.514283	-0.0170245	0.637159
class.Lentisphaeria	ieu-b-14	0.00981005	0.235961	0.00587485	0.588426	-0.0187325	0.590006
class.Lentisphaeria	ieu-b-15	-0.0095043	0.521586	-0.00756235	0.677916	-0.0133103	0.815761
class.Lentisphaeria	ieu-b-16	0.00639371	0.462495	0.0133556	0.0512273	0.0411709	0.221776
class.Lentisphaeria	ieu-b-17	0.00603871	0.567512	0.00903018	0.490003	-0.0131193	0.751176
class.Lentisphaeria	ieu-b-8	-0.0480237	0.482726	-	-	-	-
class.Lentisphaeria	ieu-b-9	0.0524444	0.679041	-	-	-	-
class.Melainabacteria	ieu-b-10	-0.0316651	0.417328	-0.0391254	0.418237	-0.0795779	0.583447
class.Melainabacteria	ieu-b-11	-0.00292691	0.79148	-0.00741479	0.617494	-0.0332264	0.43893
class.Melainabacteria	ieu-b-12	-0.000207712	0.967511	-0.00544477	0.422073	-0.00106859	0.959363
class.Melainabacteria	ieu-b-13	-0.00293228	0.799892	0.000864573	0.929236	0.0189844	0.685073
class.Melainabacteria	ieu-b-14	0.00552846	0.374277	0.00423378	0.608337	0.0204316	0.400408
class.Melainabacteria	ieu-b-15	-0.000826667	0.947969	-0.0109706	0.493961	0.00883851	0.864696
class.Melainabacteria	ieu-b-16	-0.0138141	0.000213737	-0.0158211	0.00266421	-0.0126938	0.384551
class.Melainabacteria	ieu-b-17	-0.015402	0.0901481	-0.017398	0.123613	-0.0111361	0.766322
class.Melainabacteria	ieu-b-8	-0.0600465	0.0994149	-0.0231803	0.606704	-0.0311174	0.833072
class.Melainabacteria	ieu-b-9	-0.118263	0.136168	-0.0405759	0.565677	-0.0690652	0.828353
class.Methanobacteria	ieu-b-10	0.0197775	0.689252	-0.0444135	0.32364	0.180112	0.451601
class.Methanobacteria	ieu-b-11	-0.00198173	0.818571	0.00212608	0.848276	-0.00875736	0.824236
class.Methanobacteria	ieu-b-12	-0.00729671	0.061288	-0.00638081	0.210905	-0.00225271	0.899041
class.Methanobacteria	ieu-b-13	-0.00204418	0.706457	-0.00075186	0.914125	0.0343728	0.186097
class.Methanobacteria	ieu-b-14	-0.00468517	0.335336	-0.00018644	0.977272	0.0128904	0.56706
class.Methanobacteria	ieu-b-15	0.00228795	0.836344	-0.0102118	0.419351	0.0317501	0.559411
class.Methanobacteria	ieu-b-16	0.0014278	0.735099	0.00102582	0.820492	0.0125945	0.543779
class.Methanobacteria	ieu-b-17	0.0013302	0.830414	1.3961e-05	0.998641	0.0169107	0.556962
class.Methanobacteria	ieu-b-8	0.0254606	0.398001	0.00280406	0.93398	0.158001	0.272647
class.Methanobacteria	ieu-b-9	0.0121079	0.772862	0.00678291	0.896826	0.0812418	0.673459
class.Mollicutes	ieu-b-10	0.0621376	0.19364	0.069695	0.241486	0.128586	0.659131
class.Mollicutes	ieu-b-11	0.00456664	0.768131	-0.00465558	0.815855	-0.0815221	0.397013
class.Mollicutes	ieu-b-12	0.00383061	0.548757	8.83825e-05	0.991799	0.0093866	0.80977
class.Mollicutes	ieu-b-13	0.00192684	0.835288	0.00232657	0.847657	0.018638	0.754569
class.Mollicutes	ieu-b-14	0.0103366	0.194897	0.0161101	0.117138	0.0620555	0.223371
class.Mollicutes	ieu-b-15	-0.0128477	0.3693	-0.0232081	0.219085	0.00283562	0.973758
class.Mollicutes	ieu-b-16	0.00384696	0.420737	-0.000927009	0.885056	-0.0299376	0.317251
class.Mollicutes	ieu-b-17	0.0194372	0.0562363	0.0186248	0.171676	0.0507199	0.420628
class.Mollicutes	ieu-b-8	0.0537215	0.188505	0.0111973	0.831215	0.282904	0.274098
class.Mollicutes	ieu-b-9	0.0921991	0.180353	0.138223	0.108313	0.266365	0.527843
class.Negativicutes	ieu-b-10	-0.036894	0.822043	-0.247549	0.0641677	-1.09106	0.376077
class.Negativicutes	ieu-b-11	0.00898753	0.823972	-0.014959	0.695747	-0.370225	0.161208
class.Negativicutes	ieu-b-12	-0.00593494	0.571175	-0.000536541	0.968879	-0.0559801	0.464711
class.Negativicutes	ieu-b-13	0.0113748	0.414126	0.00375602	0.831633	-0.0220034	0.820563
class.Negativicutes	ieu-b-14	0.00877376	0.501974	0.00861848	0.601176	0.00477902	0.957949
class.Negativicutes	ieu-b-15	-0.0210363	0.410724	-0.0348696	0.303144	-0.11266	0.578256
class.Negativicutes	ieu-b-16	-0.00353226	0.736572	-0.0164927	0.163346	0.0409511	0.613783
class.Negativicutes	ieu-b-17	-0.00217212	0.912836	0.00149794	0.949019	-0.0740345	0.63436
class.Negativicutes	ieu-b-8	-0.0189572	0.889281	-0.137262	0.246721	-0.905762	0.373919
class.Negativicutes	ieu-b-9	0.0675928	0.577029	-0.0379289	0.81928	-0.626598	0.490452
class.Verrucomicrobiae	ieu-b-10	-0.114923	0.166888	-0.181966	0.0150822	0.281255	0.234408
class.Verrucomicrobiae	ieu-b-11	-0.0191872	0.402782	0.00480253	0.831249	0.105132	0.134448
class.Verrucomicrobiae	ieu-b-12	-0.00506366	0.436679	-0.00571356	0.486322	-0.00301049	0.89263
class.Verrucomicrobiae	ieu-b-13	0.012362	0.153269	0.00957524	0.398092	-0.00662426	0.823559
class.Verrucomicrobiae	ieu-b-14	-0.0199567	0.0140017	-0.0215995	0.0338533	0.00526833	0.850232
class.Verrucomicrobiae	ieu-b-15	-0.0170725	0.241731	-0.0198339	0.274092	0.0169558	0.73494
class.Verrucomicrobiae	ieu-b-16	0.00180682	0.712712	0.000389048	0.948587	-0.00968968	0.582646
class.Verrucomicrobiae	ieu-b-17	0.00839855	0.417866	0.0079903	0.53963	0.0414286	0.268311
class.Verrucomicrobiae	ieu-b-8	-0.0611962	0.399463	-0.100504	0.126576	0.20422	0.372006
class.Verrucomicrobiae	ieu-b-9	0.0786818	0.2931	0.0705466	0.476972	-0.0182188	0.939894

## Sheet: Supplement Table 5 order
Exposeure	Outcome	IVW		WME		MR-Egger
		b	P	b	P	b	P
order.Actinomycetales	ieu-b-10	-0.0513409	0.820163	-	-	-	-
order.Actinomycetales	ieu-b-11	-0.00792604	0.78308	-	-	-	-
order.Actinomycetales	ieu-b-12	0.00115659	0.915553	-	-	-	-
order.Actinomycetales	ieu-b-13	-0.00925364	0.623664	-	-	-	-
order.Actinomycetales	ieu-b-14	-0.000895226	0.960556	-	-	-	-
order.Actinomycetales	ieu-b-15	-0.0125018	0.838124	-	-	-	-
order.Actinomycetales	ieu-b-16	-0.00317218	0.742172	-	-	-	-
order.Actinomycetales	ieu-b-17	0.0117987	0.680969	-	-	-	-
order.Actinomycetales	ieu-b-8	-0.00876105	0.973546	-	-	-	-
order.Actinomycetales	ieu-b-9	-0.0601612	0.875933	-	-	-	-
order.Bacillales	ieu-b-10	-0.0193314	0.530512	-0.031186	0.418578	0.227588	0.384395
order.Bacillales	ieu-b-11	0.00714263	0.441375	0.00491077	0.663771	0.0268107	0.720658
order.Bacillales	ieu-b-12	0.00259154	0.568772	0.00265089	0.676077	0.00101976	0.979691
order.Bacillales	ieu-b-13	0.00359477	0.553396	0.00359295	0.662969	0.0347208	0.507767
order.Bacillales	ieu-b-14	0.00114819	0.841819	0.00201191	0.79957	0.0750558	0.15954
order.Bacillales	ieu-b-15	-0.00937559	0.317205	-0.00784196	0.473628	-0.00455551	0.951613
order.Bacillales	ieu-b-16	0.000861617	0.819141	0.000792725	0.869304	0.0409681	0.188668
order.Bacillales	ieu-b-17	-0.00290648	0.779974	0.00536346	0.615287	0.0857945	0.29534
order.Bacillales	ieu-b-8	0.0195899	0.522801	0.012255	0.736584	0.302442	0.0850195
order.Bacillales	ieu-b-9	0.0236717	0.738709	0.0950967	0.199848	0.41452	0.49517
order.Bacteroidales	ieu-b-10	0.110274	0.0676551	0.124905	0.102955	0.123095	0.596394
order.Bacteroidales	ieu-b-11	0.0394309	0.0345662	0.045852	0.051492	0.0566869	0.465663
order.Bacteroidales	ieu-b-12	-0.0029503	0.72564	-0.00450491	0.657523	-0.021702	0.532892
order.Bacteroidales	ieu-b-13	-0.0265394	0.0175573	-0.0194419	0.181059	-0.074004	0.140062
order.Bacteroidales	ieu-b-14	0.0173702	0.0976307	0.0218951	0.0935295	0.00150826	0.971777
order.Bacteroidales	ieu-b-15	-0.0168798	0.537918	-0.0248445	0.348694	0.03636	0.758644
order.Bacteroidales	ieu-b-16	-0.0017858	0.79083	-0.00574085	0.485787	0.0356116	0.196639
order.Bacteroidales	ieu-b-17	0.00771076	0.688153	-0.0115004	0.550113	0.0133477	0.874278
order.Bacteroidales	ieu-b-8	0.068346	0.187334	0.119246	0.068031	-0.00501442	0.97986
order.Bacteroidales	ieu-b-9	0.0426408	0.635785	0.0676482	0.551714	-0.132302	0.714478
order.Bifidobacteriales	ieu-b-10	0.0395655	0.709078	0.152083	0.121218	-0.0434823	0.955426
order.Bifidobacteriales	ieu-b-11	0.00795638	0.617415	0.00550372	0.795563	0.1014	0.422621
order.Bifidobacteriales	ieu-b-12	0.00919726	0.253759	0.00309296	0.751685	-0.0526105	0.397394
order.Bifidobacteriales	ieu-b-13	0.00959785	0.304183	0.00453269	0.701297	-0.0529233	0.467031
order.Bifidobacteriales	ieu-b-14	0.00785927	0.500459	0.0164793	0.207072	0.00720794	0.936549
order.Bifidobacteriales	ieu-b-15	-0.00832194	0.653116	-0.0116467	0.586053	0.142803	0.318784
order.Bifidobacteriales	ieu-b-16	-0.000833711	0.870792	-0.0030579	0.632262	-0.0113671	0.7707
order.Bifidobacteriales	ieu-b-17	-0.0029415	0.875046	0.00147852	0.932491	0.00807278	0.95722
order.Bifidobacteriales	ieu-b-8	0.0476331	0.656155	0.193437	0.0339272	0.0793431	0.919449
order.Bifidobacteriales	ieu-b-9	0.0702965	0.65987	0.152153	0.308891	0.165843	0.887117
order.Burkholderiales	ieu-b-10	0.117088	0.0991158	0.0887472	0.300785	-0.0632247	0.819498
order.Burkholderiales	ieu-b-11	0.0103124	0.632584	0.033321	0.184776	0.0245856	0.771883
order.Burkholderiales	ieu-b-12	0.00510316	0.542957	-0.00634241	0.545195	0.0237224	0.467868
order.Burkholderiales	ieu-b-13	0.00752072	0.523302	0.0219547	0.12529	-0.0136958	0.763776
order.Burkholderiales	ieu-b-14	0.0142888	0.166475	0.0123067	0.346088	-0.00280548	0.941381
order.Burkholderiales	ieu-b-15	0.00487657	0.786291	0.0127811	0.583803	0.0470497	0.498895
order.Burkholderiales	ieu-b-16	-0.00632649	0.274699	-0.0102723	0.210146	0.0155679	0.47266
order.Burkholderiales	ieu-b-17	-0.0405217	0.00103124	-0.0455467	0.00523908	0.0234738	0.608012
order.Burkholderiales	ieu-b-8	0.0456197	0.385337	0.00727595	0.911272	-0.00655956	0.973489
order.Burkholderiales	ieu-b-9	-0.113529	0.203088	-0.0596486	0.606605	0.224907	0.504652
order.Clostridiales	ieu-b-10	-0.175847	0.117198	-0.103636	0.294855	-0.345478	0.529592
order.Clostridiales	ieu-b-11	-0.0634213	0.0165346	-0.0712026	0.0163798	-0.0646246	0.624939
order.Clostridiales	ieu-b-12	0.00283632	0.775344	0.0139654	0.261601	0.0370447	0.416492
order.Clostridiales	ieu-b-13	-0.00450733	0.754163	-0.00421516	0.813793	0.00974198	0.889559
order.Clostridiales	ieu-b-14	0.0199309	0.107852	0.0168938	0.297992	-0.0330179	0.552838
order.Clostridiales	ieu-b-15	-0.0495584	0.0264118	-0.045163	0.0938638	-0.0704342	0.487518
order.Clostridiales	ieu-b-16	-0.0100281	0.246242	-0.0080943	0.417349	-0.0329738	0.434639
order.Clostridiales	ieu-b-17	-0.0180199	0.255603	-0.00720711	0.718138	-0.0495713	0.502145
order.Clostridiales	ieu-b-8	-0.186807	0.0409605	-0.15789	0.0802666	-0.54366	0.219044
order.Clostridiales	ieu-b-9	-0.212733	0.0453532	-0.147525	0.24831	-0.578827	0.252642
order.Coriobacteriales	ieu-b-10	0.0573316	0.378428	0.056143	0.536819	0.212015	0.413145
order.Coriobacteriales	ieu-b-11	-0.00425115	0.88733	-0.0215598	0.494566	-0.00985218	0.937565
order.Coriobacteriales	ieu-b-12	-0.000766409	0.931303	-0.0019594	0.868216	-0.011382	0.739257
order.Coriobacteriales	ieu-b-13	-0.00164868	0.911304	-0.00379168	0.825606	0.0840071	0.111748
order.Coriobacteriales	ieu-b-14	0.00382302	0.730092	0.00224597	0.878612	0.0274583	0.526223
order.Coriobacteriales	ieu-b-15	0.0264565	0.18393	0.0248671	0.307938	0.00513519	0.946218
order.Coriobacteriales	ieu-b-16	0.00224288	0.735937	-0.0019009	0.834229	-0.0215333	0.414452
order.Coriobacteriales	ieu-b-17	-0.00391788	0.782424	-0.00703681	0.720553	0.0235842	0.666899
order.Coriobacteriales	ieu-b-8	0.0394944	0.480028	0.0831352	0.275378	0.18547	0.40519
order.Coriobacteriales	ieu-b-9	0.00973347	0.918984	0.00584396	0.9657	0.474333	0.232167
order.Desulfovibrionales	ieu-b-10	-0.00493371	0.923248	-0.0488545	0.483795	-0.0238947	0.852647
order.Desulfovibrionales	ieu-b-11	0.000682235	0.964758	0.00874109	0.658338	0.0433031	0.28842
order.Desulfovibrionales	ieu-b-12	0.00214114	0.804072	-0.00311903	0.764843	0.00873888	0.708474
order.Desulfovibrionales	ieu-b-13	0.00712448	0.46414	0.00123595	0.925688	-0.00137975	0.953789
order.Desulfovibrionales	ieu-b-14	-0.000205238	0.98204	-0.00135949	0.908212	0.0174901	0.446924
order.Desulfovibrionales	ieu-b-15	-0.00531396	0.733546	0.00400236	0.843427	0.0199247	0.615036
order.Desulfovibrionales	ieu-b-16	-0.00765716	0.141952	-0.0088002	0.211896	-0.0261794	0.0826206
order.Desulfovibrionales	ieu-b-17	0.0103466	0.369864	0.00304344	0.844625	-0.00789238	0.794268
order.Desulfovibrionales	ieu-b-8	-0.00227002	0.96098	0.0206632	0.737546	-0.0638976	0.579406
order.Desulfovibrionales	ieu-b-9	0.0439941	0.577904	0.000770249	0.994093	-0.0725364	0.712033
order.Enterobacteriales	ieu-b-10	0.0634915	0.562007	-	-	-	-
order.Enterobacteriales	ieu-b-11	0.0448791	0.363094	-	-	-	-
order.Enterobacteriales	ieu-b-12	-0.021409	0.149677	-	-	-	-
order.Enterobacteriales	ieu-b-13	0.00122488	0.950524	-	-	-	-
order.Enterobacteriales	ieu-b-14	0.0136218	0.461761	-	-	-	-
order.Enterobacteriales	ieu-b-15	-0.00462925	0.928257	-	-	-	-
order.Enterobacteriales	ieu-b-16	-0.00587394	0.597002	-	-	-	-
order.Enterobacteriales	ieu-b-17	-0.0378116	0.110036	-	-	-	-
order.Enterobacteriales	ieu-b-8	0.0490466	0.600858	-	-	-	-
order.Enterobacteriales	ieu-b-9	-0.145028	0.364966	-	-	-	-
order.Erysipelotrichales	ieu-b-10	0.112622	0.280639	0.084054	0.348101	-0.0976084	0.854985
order.Erysipelotrichales	ieu-b-11	0.0290885	0.200016	0.0464093	0.0845646	-0.0174713	0.878821
order.Erysipelotrichales	ieu-b-12	-0.000400085	0.96422	0.0072377	0.547752	0.0578231	0.205934
order.Erysipelotrichales	ieu-b-13	0.0152516	0.266463	0.0225061	0.155145	-0.061501	0.330602
order.Erysipelotrichales	ieu-b-14	0.00564963	0.677408	0.00436999	0.77284	0.0656836	0.326519
order.Erysipelotrichales	ieu-b-15	0.0184162	0.554417	0.0283826	0.334222	-0.0665558	0.670051
order.Erysipelotrichales	ieu-b-16	0.0119029	0.074401	0.0095122	0.283666	-0.00236143	0.939803
order.Erysipelotrichales	ieu-b-17	0.0385259	0.00673925	0.0459849	0.0153014	0.029712	0.659487
order.Erysipelotrichales	ieu-b-8	0.140479	0.136518	0.151241	0.0702528	0.00193787	0.996816
order.Erysipelotrichales	ieu-b-9	0.196394	0.0696037	0.256282	0.0448673	0.0345252	0.950101
order.Gastranaerophilales	ieu-b-10	-0.0145882	0.743073	-0.0427002	0.378448	-0.114227	0.523758
order.Gastranaerophilales	ieu-b-11	-0.0123245	0.264078	-0.00975123	0.472103	-0.00708441	0.865572
order.Gastranaerophilales	ieu-b-12	0.00329009	0.508345	-0.00362405	0.600285	-0.0109598	0.567722
order.Gastranaerophilales	ieu-b-13	0.00304494	0.819398	0.00931828	0.342891	0.00498426	0.928321
order.Gastranaerophilales	ieu-b-14	0.00619908	0.317661	0.00554989	0.496794	0.017763	0.463194
order.Gastranaerophilales	ieu-b-15	0.00844472	0.546655	0.007991	0.622486	-0.0153171	0.788448
order.Gastranaerophilales	ieu-b-16	-0.0101362	0.0270474	-0.00758202	0.168866	-0.0222429	0.252395
order.Gastranaerophilales	ieu-b-17	-0.00795856	0.569494	-0.0173599	0.147922	-0.0298525	0.605845
order.Gastranaerophilales	ieu-b-8	-0.0253715	0.678409	-0.0233176	0.628052	-0.103764	0.6781
order.Gastranaerophilales	ieu-b-9	-0.0242538	0.870921	-0.054466	0.494539	-0.269677	0.651672
order.Lactobacillales	ieu-b-10	0.0501472	0.560502	0.0626439	0.529533	-0.112119	0.789037
order.Lactobacillales	ieu-b-11	0.0189983	0.400498	0.0309851	0.24312	0.0652884	0.595681
order.Lactobacillales	ieu-b-12	-0.015976	0.218719	-0.00481371	0.70534	0.0370168	0.575486
order.Lactobacillales	ieu-b-13	-0.0129788	0.46576	-0.0228151	0.19089	0.00961062	0.920425
order.Lactobacillales	ieu-b-14	-0.00651235	0.670067	-0.0146939	0.341405	-0.0087508	0.916406
order.Lactobacillales	ieu-b-15	-0.00707999	0.764852	0.0145532	0.644075	0.0281574	0.79531
order.Lactobacillales	ieu-b-16	0.000677944	0.924426	-0.00609441	0.515999	0.0345277	0.35178
order.Lactobacillales	ieu-b-17	0.02071	0.173839	0.0177753	0.326343	0.0504889	0.509338
order.Lactobacillales	ieu-b-8	0.0539293	0.464668	0.0496508	0.555826	0.0955655	0.789202
order.Lactobacillales	ieu-b-9	0.1795	0.153258	0.202762	0.182796	0.908088	0.228888
order.Methanobacteriales	ieu-b-10	0.0197775	0.689252	-0.0444135	0.318391	0.180112	0.451601
order.Methanobacteriales	ieu-b-11	-0.00198173	0.818571	0.00212608	0.849153	-0.00875736	0.824236
order.Methanobacteriales	ieu-b-12	-0.00729671	0.061288	-0.00638081	0.207629	-0.00225271	0.899041
order.Methanobacteriales	ieu-b-13	-0.00204418	0.706457	-0.00075186	0.91403	0.0343728	0.186097
order.Methanobacteriales	ieu-b-14	-0.00468517	0.335336	-0.00018644	0.977344	0.0128904	0.56706
order.Methanobacteriales	ieu-b-15	0.00228795	0.836344	-0.0102118	0.430291	0.0317501	0.559411
order.Methanobacteriales	ieu-b-16	0.0014278	0.735099	0.00102582	0.818301	0.0125945	0.543779
order.Methanobacteriales	ieu-b-17	0.0013302	0.830414	1.3961e-05	0.998585	0.0169107	0.556962
order.Methanobacteriales	ieu-b-8	0.0254606	0.398001	0.00280406	0.940753	0.158001	0.272647
order.Methanobacteriales	ieu-b-9	0.0121079	0.772862	0.00678291	0.897166	0.0812418	0.673459
order.MollicutesRF9	ieu-b-10	0.0102773	0.834613	0.0764603	0.248904	0.0159743	0.940409
order.MollicutesRF9	ieu-b-11	-0.00324579	0.873469	0.0112731	0.577957	-0.02535	0.7836
order.MollicutesRF9	ieu-b-12	-0.00281898	0.738782	-0.00296169	0.735769	-0.0317248	0.395044
order.MollicutesRF9	ieu-b-13	-0.00951678	0.27706	-0.0137738	0.24918	-0.0397407	0.302096
order.MollicutesRF9	ieu-b-14	0.0051304	0.577461	0.0176555	0.0871505	-0.0411059	0.284187
order.MollicutesRF9	ieu-b-15	0.00741289	0.642734	-0.00663496	0.73698	-0.0277285	0.69747
order.MollicutesRF9	ieu-b-16	-0.00527223	0.284443	-0.00311245	0.6296	-0.0453258	0.0619556
order.MollicutesRF9	ieu-b-17	0.0124558	0.366229	0.0150631	0.325031	0.116039	0.0336536
order.MollicutesRF9	ieu-b-8	0.0098173	0.804333	0.0186409	0.718431	0.116337	0.507421
order.MollicutesRF9	ieu-b-9	0.00267359	0.975536	-0.052448	0.586135	0.216013	0.580908
order.NB1n	ieu-b-10	0.0341587	0.241516	0.0432642	0.255374	0.0208424	0.863458
order.NB2n	ieu-b-11	0.00323101	0.684999	-0.00655838	0.536958	-0.00863476	0.785376
order.NB3n	ieu-b-12	0.000892198	0.830133	0.000996527	0.842564	-0.0206979	0.206742
order.NB4n	ieu-b-13	0.00401951	0.455489	0.00139489	0.835453	-0.00553803	0.803253
order.NB5n	ieu-b-14	-0.000174073	0.969557	-0.00237363	0.699423	-0.0171675	0.353872
order.NB6n	ieu-b-15	0.00647748	0.421728	0.0170273	0.122503	0.0246906	0.461455
order.NB7n	ieu-b-16	-0.000108941	0.967641	0.00223117	0.548927	-0.0184165	0.10699
order.NB8n	ieu-b-17	0.00136699	0.827192	-0.00394517	0.605382	-0.0146957	0.56755
order.NB9n	ieu-b-8	0.0397666	0.10878	0.0655888	0.0366763	-0.0320515	0.74843
order.NB10n	ieu-b-9	0.0273243	0.588465	0.00989055	0.862739	-0.153471	0.42442
order.Pasteurellales	ieu-b-10	-0.104099	0.207638	-0.151376	0.106528	-0.120706	0.757943
order.Pasteurellales	ieu-b-11	-0.0375486	0.0815609	-0.0259534	0.335136	-0.0412606	0.597623
order.Pasteurellales	ieu-b-12	0.0197057	0.141009	0.0264926	0.059402	0.0206428	0.74844
order.Pasteurellales	ieu-b-13	0.00973623	0.568686	0.000187823	0.991994	0.0416488	0.575529
order.Pasteurellales	ieu-b-14	-0.0152021	0.537497	-0.0332943	0.0764721	-0.01126	0.921497
order.Pasteurellales	ieu-b-15	-0.038658	0.0759426	-0.031849	0.270498	0.0156622	0.828997
order.Pasteurellales	ieu-b-16	0.00559943	0.442439	0.00141518	0.878742	-0.0132224	0.613678
order.Pasteurellales	ieu-b-17	-0.0194053	0.308521	-0.0275138	0.19887	-0.0844216	0.284764
order.Pasteurellales	ieu-b-8	-0.0845843	0.098118	-0.0572188	0.370997	-0.204808	0.239209
order.Pasteurellales	ieu-b-9	0.108643	0.445603	0.0369723	0.798377	-0.291784	0.512698
order.Rhodospirillales	ieu-b-10	-0.0387307	0.326718	-0.0466158	0.341466	0.227985	0.348925
order.Rhodospirillales	ieu-b-11	-0.0102144	0.4531	-0.00377029	0.811731	-0.0544202	0.527984
order.Rhodospirillales	ieu-b-12	-0.010842	0.0227225	-0.0072221	0.2595	-0.00029143	0.99217
order.Rhodospirillales	ieu-b-13	0.000589936	0.925737	0.00127578	0.878938	0.0305051	0.433734
order.Rhodospirillales	ieu-b-14	-0.0097949	0.16262	-0.0203334	0.0159501	0.0201395	0.645247
order.Rhodospirillales	ieu-b-15	0.0070355	0.521588	0.00690485	0.643863	0.0468219	0.499284
order.Rhodospirillales	ieu-b-16	-0.00166227	0.674953	-0.00160764	0.753829	0.0267136	0.268599
order.Rhodospirillales	ieu-b-17	-0.00663963	0.384656	-0.00673136	0.518539	-0.0177125	0.715289
order.Rhodospirillales	ieu-b-8	-0.0401986	0.181516	-0.0314315	0.460815	0.104915	0.57193
order.Rhodospirillales	ieu-b-9	-0.0609577	0.235508	-0.0202636	0.766937	-0.0970251	0.755247
order.Selenomonadales	ieu-b-10	-0.036894	0.822043	-0.247549	0.0506878	-1.09106	0.376077
order.Selenomonadales	ieu-b-11	0.00898753	0.823972	-0.014959	0.697175	-0.370225	0.161208
order.Selenomonadales	ieu-b-12	-0.00593494	0.571175	-0.000536541	0.968655	-0.0559801	0.464711
order.Selenomonadales	ieu-b-13	0.0113748	0.414126	0.00375602	0.83556	-0.0220034	0.820563
order.Selenomonadales	ieu-b-14	0.00877376	0.501974	0.00861848	0.588617	0.00477902	0.957949
order.Selenomonadales	ieu-b-15	-0.0210363	0.410724	-0.0348696	0.291045	-0.11266	0.578256
order.Selenomonadales	ieu-b-16	-0.00353226	0.736572	-0.0164927	0.158653	0.0409511	0.613783
order.Selenomonadales	ieu-b-17	-0.00217212	0.912836	0.00149794	0.950454	-0.0740345	0.63436
order.Selenomonadales	ieu-b-8	-0.0189572	0.889281	-0.137262	0.195157	-0.905762	0.373919
order.Selenomonadales	ieu-b-9	0.0675928	0.577029	-0.0379289	0.814357	-0.626598	0.490452
order.Verrucomicrobiales	ieu-b-10	-0.114923	0.166888	-0.181966	0.0155343	0.281255	0.234408
order.Verrucomicrobiales	ieu-b-11	-0.0191872	0.402782	0.00480253	0.837742	0.105132	0.134448
order.Verrucomicrobiales	ieu-b-12	-0.00506366	0.436679	-0.00571356	0.50689	-0.00301049	0.89263
order.Verrucomicrobiales	ieu-b-13	0.012362	0.153269	0.00957524	0.376208	-0.00662426	0.823559
order.Verrucomicrobiales	ieu-b-14	-0.0199567	0.0140017	-0.0215995	0.0394328	0.00526833	0.850232
order.Verrucomicrobiales	ieu-b-15	-0.0170725	0.241731	-0.0198339	0.27922	0.0169558	0.73494
order.Verrucomicrobiales	ieu-b-16	0.00180682	0.712712	0.000389048	0.948278	-0.00968968	0.582646
order.Verrucomicrobiales	ieu-b-17	0.00839855	0.417866	0.0079903	0.54652	0.0414286	0.268311
order.Verrucomicrobiales	ieu-b-8	-0.0611962	0.399463	-0.100504	0.143717	0.20422	0.372006
order.Verrucomicrobiales	ieu-b-9	0.0786818	0.2931	0.0705466	0.462369	-0.0182188	0.939894
order.Victivallales	ieu-b-10	-0.0797152	0.188771	-	-	-	-
order.Victivallales	ieu-b-11	-0.00958628	0.513501	-0.0120964	0.499405	0.00821441	0.883084
order.Victivallales	ieu-b-12	-0.00955095	0.310059	-0.00593154	0.514934	-0.0393944	0.356035
order.Victivallales	ieu-b-13	-0.00585426	0.506457	-0.00679144	0.506653	-0.0170245	0.637159
order.Victivallales	ieu-b-14	0.00981005	0.235961	0.00587485	0.568176	-0.0187325	0.590006
order.Victivallales	ieu-b-15	-0.0095043	0.521586	-0.00756235	0.670081	-0.0133103	0.815761
order.Victivallales	ieu-b-16	0.00639371	0.462495	0.0133556	0.0756188	0.0411709	0.221776
order.Victivallales	ieu-b-17	0.00603871	0.567512	0.00903018	0.501001	-0.0131193	0.751176
order.Victivallales	ieu-b-8	-0.0480237	0.482726	-	-	-	-
order.Victivallales	ieu-b-9	0.0524444	0.679041	-	-	-	-

## Sheet: Supplement Table 6 family
Exposeure	Outcome	IVW		WME		MR-Egger
		b	P	b	P	b	P
family.Acidaminococcaceae	ieu-b-10	0.0431285	0.671317	-	-	-	-
family.Acidaminococcaceae	ieu-b-11	-0.00778657	0.795317	-	-	-	-
family.Acidaminococcaceae	ieu-b-12	-0.00809138	0.549626	-	-	-	-
family.Acidaminococcaceae	ieu-b-13	-0.00811596	0.652079	-	-	-	-
family.Acidaminococcaceae	ieu-b-14	0.0173398	0.476897	-	-	-	-
family.Acidaminococcaceae	ieu-b-15	0.00405639	0.89356	-	-	-	-
family.Acidaminococcaceae	ieu-b-16	-0.00192644	0.849046	-	-	-	-
family.Acidaminococcaceae	ieu-b-17	-0.00473334	0.84263	-	-	-	-
family.Acidaminococcaceae	ieu-b-8	0.0123497	0.850634	0.0351264	0.660587	0.163136	0.549227
family.Acidaminococcaceae	ieu-b-9	-0.145916	0.385408	-	-	-	-
family.Actinomycetaceae	ieu-b-10	-0.050846	0.821548	-	-	-	-
family.Actinomycetaceae	ieu-b-11	-0.00786041	0.784477	-	-	-	-
family.Actinomycetaceae	ieu-b-12	0.00115791	0.915275	-	-	-	-
family.Actinomycetaceae	ieu-b-13	-0.00920194	0.625147	-	-	-	-
family.Actinomycetaceae	ieu-b-14	-0.000862759	0.961907	-	-	-	-
family.Actinomycetaceae	ieu-b-15	-0.0123716	0.839501	-	-	-	-
family.Actinomycetaceae	ieu-b-16	-0.00314909	0.743588	-	-	-	-
family.Actinomycetaceae	ieu-b-17	0.0118217	0.679519	-	-	-	-
family.Actinomycetaceae	ieu-b-8	-0.00829535	0.974898	-	-	-	-
family.Actinomycetaceae	ieu-b-9	-0.0593792	0.877299	-	-	-	-
family.Alcaligenaceae	ieu-b-10	0.0432459	0.480334	0.0749469	0.318547	0.0978762	0.720752
family.Alcaligenaceae	ieu-b-11	-0.00406714	0.846665	0.025717	0.297646	0.00273672	0.977836
family.Alcaligenaceae	ieu-b-12	-0.00813435	0.291882	-0.0099145	0.337391	0.00660311	0.845308
family.Alcaligenaceae	ieu-b-13	0.00583535	0.626869	0.0207595	0.165772	-0.0232067	0.674712
family.Alcaligenaceae	ieu-b-14	0.0129112	0.208142	0.00976355	0.460645	-0.00106247	0.981205
family.Alcaligenaceae	ieu-b-15	0.000139982	0.993846	0.0146164	0.531563	0.098049	0.220223
family.Alcaligenaceae	ieu-b-16	-0.0120306	0.0371134	-0.0159969	0.0349111	-0.000897809	0.971655
family.Alcaligenaceae	ieu-b-17	-0.0277865	0.0239046	-0.0311236	0.0633802	0.0108253	0.840876
family.Alcaligenaceae	ieu-b-8	0.0186184	0.722669	0.00639386	0.919639	0.116652	0.62131
family.Alcaligenaceae	ieu-b-9	-0.104816	0.236538	-0.10765	0.315994	0.0386371	0.921215
family.Bacteroidaceae	ieu-b-10	-0.0740816	0.472134	-0.0286284	0.826043	0.153414	0.875894
family.Bacteroidaceae	ieu-b-11	-0.0240057	0.360688	-0.00285086	0.925143	0.100079	0.579088
family.Bacteroidaceae	ieu-b-12	0.01095	0.289054	0.016066	0.20847	0.0555565	0.424138
family.Bacteroidaceae	ieu-b-13	-0.0235539	0.0862556	-0.023441	0.191795	-6.21861e-05	0.99943
family.Bacteroidaceae	ieu-b-14	0.00390929	0.761575	0.00110012	0.95023	0.134066	0.172666
family.Bacteroidaceae	ieu-b-15	-0.0392063	0.158597	-0.0230431	0.499657	0.0469515	0.811521
family.Bacteroidaceae	ieu-b-16	0.0014453	0.889922	0.0125974	0.239774	0.0657598	0.348547
family.Bacteroidaceae	ieu-b-17	-0.0128652	0.434054	-0.0229408	0.309769	0.00179146	0.987643
family.Bacteroidaceae	ieu-b-8	-0.0649722	0.460233	0.00548058	0.96182	0.269377	0.742112
family.Bacteroidaceae	ieu-b-9	-0.0114278	0.938728	0.0931084	0.634483	0.779621	0.531362
family.BacteroidalesS24.7group	ieu-b-10	-0.0164323	0.765228	-0.0105026	0.875511	-0.176256	0.444751
family.BacteroidalesS24.7group	ieu-b-11	0.0158409	0.456826	0.0186647	0.367266	0.00631806	0.951462
family.BacteroidalesS24.7group	ieu-b-12	0.00807437	0.287004	0.00261437	0.784411	0.0373403	0.298184
family.BacteroidalesS24.7group	ieu-b-13	0.00607033	0.54686	0.00355376	0.766469	0.00511895	0.898753
family.BacteroidalesS24.7group	ieu-b-14	0.00201836	0.830916	-0.000280406	0.97983	0.0294932	0.470251
family.BacteroidalesS24.7group	ieu-b-15	-0.0083175	0.624113	-0.0163964	0.410319	-0.060524	0.418934
family.BacteroidalesS24.7group	ieu-b-16	0.000645491	0.949455	-0.00624864	0.425086	-0.0467363	0.223374
family.BacteroidalesS24.7group	ieu-b-17	0.00402176	0.738742	0.00598729	0.683598	-0.0604899	0.290951
family.BacteroidalesS24.7group	ieu-b-8	0.0360969	0.447005	0.060572	0.326492	-0.207541	0.326882
family.BacteroidalesS24.7group	ieu-b-9	0.126772	0.304904	0.109257	0.313104	-0.422686	0.344083
family.Bifidobacteriaceae	ieu-b-10	0.0395655	0.709078	0.152083	0.121773	-0.0434823	0.955426
family.Bifidobacteriaceae	ieu-b-11	0.00795638	0.617415	0.00550372	0.78787	0.1014	0.422621
family.Bifidobacteriaceae	ieu-b-12	0.00919726	0.253759	0.00309296	0.749295	-0.0526105	0.397394
family.Bifidobacteriaceae	ieu-b-13	0.00959785	0.304183	0.00453269	0.7253	-0.0529233	0.467031
family.Bifidobacteriaceae	ieu-b-14	0.00785927	0.500459	0.0164793	0.194136	0.00720794	0.936549
family.Bifidobacteriaceae	ieu-b-15	-0.00832194	0.653116	-0.0116467	0.587514	0.142803	0.318784
family.Bifidobacteriaceae	ieu-b-16	-0.000833711	0.870792	-0.0030579	0.619167	-0.0113671	0.7707
family.Bifidobacteriaceae	ieu-b-17	-0.0029415	0.875046	0.00147852	0.929809	0.00807278	0.95722
family.Bifidobacteriaceae	ieu-b-8	0.0476331	0.656155	0.193437	0.0345199	0.0793431	0.919449
family.Bifidobacteriaceae	ieu-b-9	0.0702965	0.65987	0.152153	0.311591	0.165843	0.887117
family.Christensenellaceae	ieu-b-10	0.0354629	0.736632	-0.07248	0.487972	0.0646443	0.858509
family.Christensenellaceae	ieu-b-11	-0.00640487	0.780678	0.000330863	0.990464	0.0308315	0.67999
family.Christensenellaceae	ieu-b-12	0.0208006	0.0319654	0.0201717	0.106478	-0.00745211	0.793743
family.Christensenellaceae	ieu-b-13	0.00631282	0.624482	0.008119	0.582832	-0.017301	0.652401
family.Christensenellaceae	ieu-b-14	-0.0141625	0.241176	-0.0123931	0.398586	-0.0262859	0.477763
family.Christensenellaceae	ieu-b-15	0.0229801	0.559426	-0.006804	0.849985	0.0701728	0.598113
family.Christensenellaceae	ieu-b-16	0.0104333	0.236811	0.0128055	0.188518	-0.0198674	0.391037
family.Christensenellaceae	ieu-b-17	-0.0106825	0.593328	-0.0222408	0.285161	0.0230382	0.72027
family.Christensenellaceae	ieu-b-8	-0.00178224	0.987823	-0.0233516	0.808097	-0.0536837	0.893231
family.Christensenellaceae	ieu-b-9	0.0333016	0.817762	0.0855775	0.542445	-0.209179	0.656497
family.Clostridiaceae1	ieu-b-10	-0.00378833	0.967649	-0.0529901	0.620286	-0.206623	0.770834
family.Clostridiaceae1	ieu-b-11	0.00398804	0.890146	0.012213	0.691279	0.150798	0.469114
family.Clostridiaceae1	ieu-b-12	-0.000196091	0.983727	0.000357076	0.977889	0.005902	0.93102
family.Clostridiaceae1	ieu-b-13	0.0146385	0.38003	-0.00676494	0.707271	0.0540648	0.668421
family.Clostridiaceae1	ieu-b-14	0.0138405	0.477999	0.0292572	0.0987565	-0.0390745	0.787696
family.Clostridiaceae1	ieu-b-15	-0.0274495	0.203012	-0.0210125	0.455114	-0.175586	0.271124
family.Clostridiaceae1	ieu-b-16	0.00469019	0.64395	0.015829	0.151164	-0.00291061	0.969797
family.Clostridiaceae1	ieu-b-17	0.0200136	0.249099	0.020119	0.334984	-0.0609167	0.623661
family.Clostridiaceae1	ieu-b-8	0.0817128	0.264212	0.060577	0.414661	0.151038	0.702154
family.Clostridiaceae1	ieu-b-9	0.233235	0.024498	0.178835	0.179029	0.630316	0.394776
family.ClostridialesvadinBB60group	ieu-b-10	-0.0242056	0.569502	-0.0284828	0.594698	0.0988706	0.495182
family.ClostridialesvadinBB60group	ieu-b-11	-0.00999868	0.444186	-0.0257352	0.108817	0.0315671	0.475868
family.ClostridialesvadinBB60group	ieu-b-12	0.00357481	0.486985	-0.000672182	0.922787	0.0191519	0.280761
family.ClostridialesvadinBB60group	ieu-b-13	-0.000131905	0.986711	0.00274008	0.770343	0.0382202	0.141592
family.ClostridialesvadinBB60group	ieu-b-14	-0.00282589	0.74722	-0.010686	0.266447	0.00044716	0.988398
family.ClostridialesvadinBB60group	ieu-b-15	0.00361299	0.810877	0.0100841	0.544059	0.0274201	0.603877
family.ClostridialesvadinBB60group	ieu-b-16	-0.000149271	0.976231	-0.000901271	0.877083	-0.00675061	0.699861
family.ClostridialesvadinBB60group	ieu-b-17	-0.00791528	0.385175	-0.00336965	0.7696	-0.0243227	0.447164
family.ClostridialesvadinBB60group	ieu-b-8	-0.0240492	0.648493	-0.0431707	0.420799	0.125903	0.48359
family.ClostridialesvadinBB60group	ieu-b-9	-0.0759336	0.398669	-0.029171	0.751513	0.0923763	0.763599
family.Coriobacteriaceae	ieu-b-10	0.0573316	0.378428	0.056143	0.519574	0.212015	0.413145
family.Coriobacteriaceae	ieu-b-11	-0.00425115	0.88733	-0.0215598	0.499661	-0.00985218	0.937565
family.Coriobacteriaceae	ieu-b-12	-0.000766409	0.931303	-0.0019594	0.865562	-0.011382	0.739257
family.Coriobacteriaceae	ieu-b-13	-0.00164868	0.911304	-0.00379168	0.824998	0.0840071	0.111748
family.Coriobacteriaceae	ieu-b-14	0.00382302	0.730092	0.00224597	0.879234	0.0274583	0.526223
family.Coriobacteriaceae	ieu-b-15	0.0264565	0.18393	0.0248671	0.312619	0.00513519	0.946218
family.Coriobacteriaceae	ieu-b-16	0.00224288	0.735937	-0.0019009	0.831567	-0.0215333	0.414452
family.Coriobacteriaceae	ieu-b-17	-0.00391788	0.782424	-0.00703681	0.713084	0.0235842	0.666899
family.Coriobacteriaceae	ieu-b-8	0.0394944	0.480028	0.0831352	0.277188	0.18547	0.40519
family.Coriobacteriaceae	ieu-b-9	0.00973347	0.918984	0.00584396	0.966333	0.474333	0.232167
family.Defluviitaleaceae	ieu-b-10	-0.114274	0.144846	-0.102313	0.274354	0.177118	0.572978
family.Defluviitaleaceae	ieu-b-11	-0.00449283	0.828777	0.00313952	0.902215	0.0352084	0.687006
family.Defluviitaleaceae	ieu-b-12	0.0111915	0.235685	0.00623282	0.609855	-0.0268394	0.531265
family.Defluviitaleaceae	ieu-b-13	-0.00285594	0.818456	-0.00272512	0.85864	-0.0059599	0.911905
family.Defluviitaleaceae	ieu-b-14	-0.0149053	0.243151	-0.00645431	0.677489	0.037781	0.492835
family.Defluviitaleaceae	ieu-b-15	-0.0382046	0.0683223	-0.0324492	0.225793	0.0390846	0.661073
family.Defluviitaleaceae	ieu-b-16	-0.00495804	0.762854	-0.00241511	0.830389	-0.0015943	0.986188
family.Defluviitaleaceae	ieu-b-17	0.02729	0.404729	0.0172185	0.442109	0.141487	0.339965
family.Defluviitaleaceae	ieu-b-8	-0.0847884	0.160248	-0.054445	0.486549	0.159323	0.557726
family.Defluviitaleaceae	ieu-b-9	-0.00821018	0.935528	0.023801	0.848405	0.246518	0.583278
family.Desulfovibrionaceae	ieu-b-10	0.0105831	0.851614	0.0397672	0.578382	-0.0457035	0.742823
family.Desulfovibrionaceae	ieu-b-11	0.00409535	0.810645	0.0140769	0.502333	0.0447781	0.300245
family.Desulfovibrionaceae	ieu-b-12	0.00441836	0.687794	0.000752618	0.945233	0.00635275	0.826119
family.Desulfovibrionaceae	ieu-b-13	0.00334455	0.744505	0.00100511	0.939437	0.00148551	0.950832
family.Desulfovibrionaceae	ieu-b-14	-0.002003	0.834968	-0.00216008	0.854618	0.0195506	0.408386
family.Desulfovibrionaceae	ieu-b-15	0.00509166	0.76832	0.00744866	0.722297	0.00929714	0.819061
family.Desulfovibrionaceae	ieu-b-16	-0.0118782	0.0396195	-0.010825	0.166057	-0.0235744	0.13795
family.Desulfovibrionaceae	ieu-b-17	0.00761778	0.550641	0.00309318	0.847322	-0.00493861	0.880056
family.Desulfovibrionaceae	ieu-b-8	-0.0115945	0.830238	-0.0137084	0.84216	-0.0635722	0.653823
family.Desulfovibrionaceae	ieu-b-9	0.0175269	0.833509	-0.00617594	0.955069	-0.0547	0.782761
family.Enterobacteriaceae	ieu-b-10	0.0634915	0.562007	-	-	-	-
family.Enterobacteriaceae	ieu-b-11	0.0448791	0.363094	-	-	-	-
family.Enterobacteriaceae	ieu-b-12	-0.021409	0.149677	-	-	-	-
family.Enterobacteriaceae	ieu-b-13	0.00122488	0.950524	-	-	-	-
family.Enterobacteriaceae	ieu-b-14	0.0136218	0.461761	-	-	-	-
family.Enterobacteriaceae	ieu-b-15	-0.00462925	0.928257	-	-	-	-
family.Enterobacteriaceae	ieu-b-16	-0.00587394	0.597002	-	-	-	-
family.Enterobacteriaceae	ieu-b-17	-0.0378116	0.110036	-	-	-	-
family.Enterobacteriaceae	ieu-b-8	0.0490466	0.600858	-	-	-	-
family.Enterobacteriaceae	ieu-b-9	-0.145028	0.364966	-	-	-	-
family.Erysipelotrichaceae	ieu-b-10	0.112622	0.280639	0.084054	0.349643	-0.0976084	0.854985
family.Erysipelotrichaceae	ieu-b-11	0.0290885	0.200016	0.0464093	0.0949414	-0.0174713	0.878821
family.Erysipelotrichaceae	ieu-b-12	-0.000400085	0.96422	0.0072377	0.539641	0.0578231	0.205934
family.Erysipelotrichaceae	ieu-b-13	0.0152516	0.266463	0.0225061	0.180061	-0.061501	0.330602
family.Erysipelotrichaceae	ieu-b-14	0.00564963	0.677408	0.00436999	0.784504	0.0656836	0.326519
family.Erysipelotrichaceae	ieu-b-15	0.0184162	0.554417	0.0283826	0.305031	-0.0665558	0.670051
family.Erysipelotrichaceae	ieu-b-16	0.0119029	0.074401	0.0095122	0.266118	-0.00236143	0.939803
family.Erysipelotrichaceae	ieu-b-17	0.0385259	0.00673925	0.0459849	0.0156936	0.029712	0.659487
family.Erysipelotrichaceae	ieu-b-8	0.140479	0.136518	0.151241	0.0600138	0.00193787	0.996816
family.Erysipelotrichaceae	ieu-b-9	0.196394	0.0696037	0.256282	0.0486152	0.0345252	0.950101
family.FamilyXI	ieu-b-10	-0.0067067	0.821418	-0.0129294	0.723999	-0.116916	0.553306
family.FamilyXI	ieu-b-11	0.0182788	0.0383022	0.0128866	0.255226	-0.00615845	0.914168
family.FamilyXI	ieu-b-12	0.00312637	0.565251	0.00688418	0.219104	0.00152176	0.969129
family.FamilyXI	ieu-b-13	0.00822992	0.177651	0.00851993	0.212315	0.0341854	0.434359
family.FamilyXI	ieu-b-14	-0.0148675	0.00272164	-0.0153323	0.0147955	-0.0126586	0.696286
family.FamilyXI	ieu-b-15	-0.012758	0.151849	-0.0142905	0.222868	-0.073081	0.247981
family.FamilyXI	ieu-b-16	0.00576434	0.0526842	0.00514393	0.139269	0.0136282	0.493205
family.FamilyXI	ieu-b-17	0.00246279	0.792122	0.00560229	0.508318	0.0468034	0.475007
family.FamilyXI	ieu-b-8	0.0049117	0.854885	-0.0114639	0.742139	0.0500336	0.795563
family.FamilyXI	ieu-b-9	0.0843629	0.127214	0.0955385	0.0861481	0.310735	0.435105
family.FamilyXIII	ieu-b-10	-0.162277	0.155074	-	-	-	-
family.FamilyXIII	ieu-b-11	-0.00119607	0.966657	-0.0235619	0.535966	0.278214	0.446548
family.FamilyXIII	ieu-b-12	-0.00678866	0.738882	-0.0204228	0.285078	-0.0789193	0.785191
family.FamilyXIII	ieu-b-13	-0.0102028	0.691905	-0.0121237	0.643483	0.087602	0.808507
family.FamilyXIII	ieu-b-14	-0.0244988	0.127456	-0.0216941	0.299518	-0.125192	0.516855
family.FamilyXIII	ieu-b-15	-0.0428162	0.138585	-0.0442512	0.204418	0.032451	0.913548
family.FamilyXIII	ieu-b-16	-0.0138175	0.15275	-0.0109453	0.372564	0.0401339	0.702076
family.FamilyXIII	ieu-b-17	-0.0106374	0.604962	-0.00130434	0.959289	0.0930776	0.679554
family.FamilyXIII	ieu-b-8	-0.238696	0.0311075	-	-	-	-
family.FamilyXIII	ieu-b-9	-0.266751	0.110996	-	-	-	-
family.Lachnospiraceae	ieu-b-10	0.0179957	0.81112	0.0163972	0.857098	0.159863	0.477095
family.Lachnospiraceae	ieu-b-11	0.0158144	0.452401	0.0159686	0.532193	0.0151366	0.803373
family.Lachnospiraceae	ieu-b-12	0.0133188	0.196252	0.0094982	0.462641	0.00982451	0.768191
family.Lachnospiraceae	ieu-b-13	0.0133893	0.319492	0.0229601	0.176523	0.0515374	0.216466
family.Lachnospiraceae	ieu-b-14	0.026367	0.0258958	0.0183007	0.239289	0.00356692	0.9167
family.Lachnospiraceae	ieu-b-15	-0.0312946	0.141316	-0.0215572	0.453061	-0.040326	0.548065
family.Lachnospiraceae	ieu-b-16	-0.00479014	0.500004	-0.00921188	0.314513	-0.0279175	0.220542
family.Lachnospiraceae	ieu-b-17	0.0024381	0.886127	0.0203513	0.32041	0.0519433	0.303966
family.Lachnospiraceae	ieu-b-8	0.0343818	0.594394	0.0271152	0.730593	0.0452001	0.805935
family.Lachnospiraceae	ieu-b-9	0.00283349	0.979596	-0.0345218	0.795469	-0.0462655	0.881574
family.Lactobacillaceae	ieu-b-10	0.0619336	0.321332	0.0650436	0.38689	0.266508	0.703689
family.Lactobacillaceae	ieu-b-11	0.0264603	0.258984	0.0405765	0.128194	0.160553	0.631062
family.Lactobacillaceae	ieu-b-12	-0.000431563	0.960008	0.00351798	0.74488	-0.0722862	0.502086
family.Lactobacillaceae	ieu-b-13	0.000542113	0.967052	0.00653681	0.672975	-0.155009	0.355491
family.Lactobacillaceae	ieu-b-14	0.00568225	0.596547	0.00407662	0.745231	-0.0125553	0.912586
family.Lactobacillaceae	ieu-b-15	0.00697307	0.738089	-0.00417925	0.872123	-0.0929544	0.753964
family.Lactobacillaceae	ieu-b-16	-0.0012775	0.895279	0.00731075	0.422694	0.0512712	0.706483
family.Lactobacillaceae	ieu-b-17	0.0266404	0.2492	0.0315498	0.125942	0.208125	0.498528
family.Lactobacillaceae	ieu-b-8	0.061759	0.249397	0.075122	0.269491	0.387648	0.551174
family.Lactobacillaceae	ieu-b-9	0.086535	0.529469	0.215691	0.0901537	0.783356	0.692966
family.Methanobacteriaceae	ieu-b-10	0.0197775	0.689252	-0.0444135	0.309761	0.180112	0.451601
family.Methanobacteriaceae	ieu-b-11	-0.00198173	0.818571	0.00212608	0.844162	-0.00875736	0.824236
family.Methanobacteriaceae	ieu-b-12	-0.00729671	0.061288	-0.00638081	0.202834	-0.00225271	0.899041
family.Methanobacteriaceae	ieu-b-13	-0.00204418	0.706457	-0.00075186	0.914849	0.0343728	0.186097
family.Methanobacteriaceae	ieu-b-14	-0.00468517	0.335336	-0.00018644	0.977113	0.0128904	0.56706
family.Methanobacteriaceae	ieu-b-15	0.00228795	0.836344	-0.0102118	0.389374	0.0317501	0.559411
family.Methanobacteriaceae	ieu-b-16	0.0014278	0.735099	0.00102582	0.812067	0.0125945	0.543779
family.Methanobacteriaceae	ieu-b-17	0.0013302	0.830414	1.3961e-05	0.998689	0.0169107	0.556962
family.Methanobacteriaceae	ieu-b-8	0.0254606	0.398001	0.00280406	0.937824	0.158001	0.272647
family.Methanobacteriaceae	ieu-b-9	0.0121079	0.772862	0.00678291	0.902734	0.0812418	0.673459
family.Oxalobacteraceae	ieu-b-10	-0.0479884	0.154683	-0.031778	0.485494	-0.259479	0.145771
family.Oxalobacteraceae	ieu-b-11	-0.00287181	0.777941	3.56145e-05	0.997783	-0.0242255	0.615077
family.Oxalobacteraceae	ieu-b-12	0.000776899	0.900656	-0.0022744	0.733391	0.00882752	0.780482
family.Oxalobacteraceae	ieu-b-13	0.00114253	0.851653	0.00730597	0.36281	-0.0147048	0.61074
family.Oxalobacteraceae	ieu-b-14	-0.0107369	0.0606244	-0.0105682	0.148195	-0.00865848	0.74693
family.Oxalobacteraceae	ieu-b-15	-0.0088586	0.388776	-0.00724149	0.555355	0.00319123	0.946933
family.Oxalobacteraceae	ieu-b-16	-0.00126556	0.723716	-0.00142505	0.757793	0.00326933	0.857291
family.Oxalobacteraceae	ieu-b-17	-0.00232761	0.750522	-0.00373832	0.709718	-0.00340361	0.920595
family.Oxalobacteraceae	ieu-b-8	-0.0434155	0.142192	-0.0420963	0.285337	-0.187718	0.206686
family.Oxalobacteraceae	ieu-b-9	-0.0120456	0.807685	-0.0142007	0.823593	-0.0780637	0.737424
family.Pasteurellaceae	ieu-b-10	-0.104099	0.207638	-0.151376	0.112386	-0.120706	0.757943
family.Pasteurellaceae	ieu-b-11	-0.0375486	0.0815609	-0.0259534	0.353902	-0.0412606	0.597623
family.Pasteurellaceae	ieu-b-12	0.0197057	0.141009	0.0264926	0.0591317	0.0206428	0.74844
family.Pasteurellaceae	ieu-b-13	0.00973623	0.568686	0.000187823	0.992056	0.0416488	0.575529
family.Pasteurellaceae	ieu-b-14	-0.0152021	0.537497	-0.0332943	0.0684784	-0.01126	0.921497
family.Pasteurellaceae	ieu-b-15	-0.038658	0.0759426	-0.031849	0.266803	0.0156622	0.828997
family.Pasteurellaceae	ieu-b-16	0.00559943	0.442439	0.00141518	0.878118	-0.0132224	0.613678
family.Pasteurellaceae	ieu-b-17	-0.0194053	0.308521	-0.0275138	0.19994	-0.0844216	0.284764
family.Pasteurellaceae	ieu-b-8	-0.0845843	0.098118	-0.0572188	0.373545	-0.204808	0.239209
family.Pasteurellaceae	ieu-b-9	0.108643	0.445603	0.0369723	0.798706	-0.291784	0.512698
family.Peptococcaceae	ieu-b-10	0.134151	0.298908	-	-	-	-
family.Peptococcaceae	ieu-b-11	0.0495174	0.0694149	-	-	-	-
family.Peptococcaceae	ieu-b-12	-0.0198707	0.105705	-	-	-	-
family.Peptococcaceae	ieu-b-13	0.00343024	0.833808	-	-	-	-
family.Peptococcaceae	ieu-b-14	0.0207149	0.176674	-	-	-	-
family.Peptococcaceae	ieu-b-15	0.0231483	0.399537	-	-	-	-
family.Peptococcaceae	ieu-b-16	0.0249552	0.00662428	-	-	-	-
family.Peptococcaceae	ieu-b-17	0.0163582	0.542243	-	-	-	-
family.Peptococcaceae	ieu-b-8	0.11678	0.219272	-	-	-	-
family.Peptococcaceae	ieu-b-9	0.183151	0.170193	-	-	-	-
family.Peptostreptococcaceae	ieu-b-10	-0.0356178	0.550217	0.00947937	0.898285	0.0510157	0.785428
family.Peptostreptococcaceae	ieu-b-11	-0.000183402	0.991056	-0.00236742	0.908389	-0.00472843	0.921106
family.Peptostreptococcaceae	ieu-b-12	0.00311938	0.67243	-0.0073976	0.461867	-0.0228152	0.315786
family.Peptostreptococcaceae	ieu-b-13	0.000158032	0.989336	-0.000861436	0.948438	-0.0208281	0.567691
family.Peptostreptococcaceae	ieu-b-14	-0.000717324	0.956758	0.00379272	0.787337	-0.0263163	0.518069
family.Peptostreptococcaceae	ieu-b-15	-0.00764743	0.690512	0.00157025	0.941313	0.0273943	0.644963
family.Peptostreptococcaceae	ieu-b-16	-0.00489464	0.545633	-0.00654274	0.390262	-0.0266784	0.28511
family.Peptostreptococcaceae	ieu-b-17	-0.0364298	0.00815046	-0.0205229	0.220141	-0.00998428	0.809063
family.Peptostreptococcaceae	ieu-b-8	-0.0925036	0.0918153	-0.0518543	0.410892	-0.0164899	0.923649
family.Peptostreptococcaceae	ieu-b-9	-0.186761	0.0260691	-0.231845	0.036927	-0.377579	0.16903
family.Porphyromonadaceae	ieu-b-10	0.0530741	0.42518	0.0805371	0.34198	0.102307	0.723033
family.Porphyromonadaceae	ieu-b-11	-0.00805072	0.68872	-0.00382081	0.8923	-0.013303	0.876235
family.Porphyromonadaceae	ieu-b-12	0.00219674	0.808138	0.00237203	0.839298	-0.00447309	0.907334
family.Porphyromonadaceae	ieu-b-13	0.00829131	0.490791	0.00187762	0.904481	-0.026972	0.602741
family.Porphyromonadaceae	ieu-b-14	0.0182062	0.139928	0.00291482	0.85521	0.0476301	0.408938
family.Porphyromonadaceae	ieu-b-15	0.0027883	0.890726	0.0132327	0.614907	-0.0727452	0.415512
family.Porphyromonadaceae	ieu-b-16	-0.0126868	0.0610152	-0.0108161	0.232505	0.00383758	0.893945
family.Porphyromonadaceae	ieu-b-17	-0.0222443	0.123412	-0.016639	0.397879	-0.133271	0.0712767
family.Porphyromonadaceae	ieu-b-8	0.0249936	0.661292	-0.00828727	0.909911	-0.139931	0.575337
family.Porphyromonadaceae	ieu-b-9	-0.0564777	0.601807	-0.137799	0.305842	-0.860373	0.0819962
family.Prevotellaceae	ieu-b-10	0.00376666	0.954201	-0.0429241	0.538466	-0.019848	0.964996
family.Prevotellaceae	ieu-b-11	0.019731	0.173076	0.017332	0.360011	-0.00752064	0.939232
family.Prevotellaceae	ieu-b-12	-0.0138804	0.0329802	-0.0191168	0.0260301	0.0640515	0.154471
family.Prevotellaceae	ieu-b-13	0.00431307	0.666302	0.011357	0.359393	0.0332901	0.62525
family.Prevotellaceae	ieu-b-14	-0.00137648	0.8653	-0.00602448	0.580214	0.0411173	0.441472
family.Prevotellaceae	ieu-b-15	-0.0245767	0.183876	-0.0283158	0.168315	-0.0207619	0.869918
family.Prevotellaceae	ieu-b-16	0.00385901	0.528316	0.00378613	0.583907	0.0184831	0.658372
family.Prevotellaceae	ieu-b-17	0.00511706	0.696479	0.00586084	0.702079	0.077601	0.377851
family.Prevotellaceae	ieu-b-8	-0.0157279	0.807631	-0.0331487	0.565996	0.203881	0.644034
family.Prevotellaceae	ieu-b-9	-0.051209	0.614746	-0.0696077	0.497752	0.903793	0.160198
family.Rhodospirillaceae	ieu-b-10	-0.0594983	0.112152	-0.0711951	0.149038	0.17735	0.458793
family.Rhodospirillaceae	ieu-b-11	-0.00551337	0.608259	0.010121	0.486041	-0.0493616	0.481865
family.Rhodospirillaceae	ieu-b-12	-0.0128017	0.00682025	-0.00868058	0.184044	0.00503958	0.865239
family.Rhodospirillaceae	ieu-b-13	-0.0011055	0.860502	-0.000115331	0.988697	0.0502817	0.220599
family.Rhodospirillaceae	ieu-b-14	-0.0131238	0.073157	-0.0203202	0.017773	0.0403893	0.377907
family.Rhodospirillaceae	ieu-b-15	-0.00180669	0.86844	-0.00567183	0.699992	0.0536051	0.446443
family.Rhodospirillaceae	ieu-b-16	-0.00333309	0.401607	-0.0061611	0.225357	0.0196745	0.438583
family.Rhodospirillaceae	ieu-b-17	-0.00554323	0.461951	-0.0102847	0.326506	-0.00886394	0.85726
family.Rhodospirillaceae	ieu-b-8	-0.0580989	0.0555389	-0.0487602	0.242379	0.125235	0.519097
family.Rhodospirillaceae	ieu-b-9	-0.0351645	0.490738	-0.0435602	0.52041	0.00874141	0.978186
family.Rikenellaceae	ieu-b-10	0.0179082	0.742381	0.0616215	0.37988	0.137449	0.466067
family.Rikenellaceae	ieu-b-11	-0.0057092	0.770218	0.0133809	0.546707	0.0822075	0.209267
family.Rikenellaceae	ieu-b-12	-0.00753923	0.273287	-0.0143976	0.114598	-0.0374336	0.133764
family.Rikenellaceae	ieu-b-13	0.00567442	0.700313	-0.00339659	0.797328	-0.0657665	0.176628
family.Rikenellaceae	ieu-b-14	-0.0193861	0.0239799	-0.0187839	0.0981231	-0.00937929	0.757427
family.Rikenellaceae	ieu-b-15	0.00437775	0.776469	0.0133489	0.514294	0.00725256	0.889916
family.Rikenellaceae	ieu-b-16	0.00243601	0.663304	-0.00407126	0.57385	-0.0342677	0.0746835
family.Rikenellaceae	ieu-b-17	0.0137916	0.209044	0.0269503	0.0728379	0.0557228	0.159611
family.Rikenellaceae	ieu-b-8	0.0666812	0.201229	0.0583028	0.333479	0.0658733	0.718874
family.Rikenellaceae	ieu-b-9	0.175489	0.0310671	0.0910176	0.403481	-0.198246	0.453243
family.Ruminococcaceae	ieu-b-10	0.17893	0.0132244	0.210803	0.0220142	0.19939	0.34875
family.Ruminococcaceae	ieu-b-11	0.0476537	0.0299136	0.0516108	0.0729862	0.0663775	0.318392
family.Ruminococcaceae	ieu-b-12	-0.000378689	0.969506	-0.00600401	0.606979	0.0191288	0.502213
family.Ruminococcaceae	ieu-b-13	-0.0106711	0.418264	-0.0130168	0.446252	-0.0245469	0.520326
family.Ruminococcaceae	ieu-b-14	0.0326365	0.00809319	0.0396756	0.017014	0.0583993	0.158095
family.Ruminococcaceae	ieu-b-15	0.00698227	0.841415	-0.00235198	0.941442	0.0119115	0.914721
family.Ruminococcaceae	ieu-b-16	0.0045764	0.53692	0.00738312	0.426603	0.0121572	0.564215
family.Ruminococcaceae	ieu-b-17	-0.0191589	0.38861	-0.0101525	0.625664	0.00209772	0.975851
family.Ruminococcaceae	ieu-b-8	0.128062	0.134006	0.158504	0.0621733	0.180399	0.513446
family.Ruminococcaceae	ieu-b-9	-0.00743972	0.964634	0.0655637	0.661306	0.0310523	0.953745
family.Streptococcaceae	ieu-b-10	0.0225908	0.693969	0.0317764	0.654378	-0.00722423	0.973443
family.Streptococcaceae	ieu-b-11	0.0203256	0.251348	0.0119663	0.5929	-0.00188779	0.977087
family.Streptococcaceae	ieu-b-12	-0.0127315	0.131373	-0.00991682	0.361589	-0.0271641	0.385175
family.Streptococcaceae	ieu-b-13	-0.00700202	0.589898	-0.015634	0.284897	-0.0188063	0.710301
family.Streptococcaceae	ieu-b-14	-0.00439351	0.676478	-0.00860482	0.508641	-0.0139071	0.712446
family.Streptococcaceae	ieu-b-15	0.0024887	0.939409	0.0152781	0.57691	-0.0256883	0.844413
family.Streptococcaceae	ieu-b-16	-0.00656867	0.433996	-0.00472525	0.586449	0.0507794	0.0635449
family.Streptococcaceae	ieu-b-17	0.0248306	0.0649961	0.0278044	0.109098	0.006439	0.893077
family.Streptococcaceae	ieu-b-8	0.0470453	0.314701	0.0822982	0.185163	-0.138861	0.434626
family.Streptococcaceae	ieu-b-9	0.204964	0.0240222	0.269733	0.0167038	0.261477	0.434441
family.unknownfamily.id.1000001214	ieu-b-10	-0.0145882	0.743073	-0.0427002	0.393866	-0.114227	0.523758
family.unknownfamily.id.1000001214	ieu-b-11	-0.0123245	0.264078	-0.00975123	0.505853	-0.00708441	0.865572
family.unknownfamily.id.1000001214	ieu-b-12	0.00329009	0.508345	-0.00362405	0.59219	-0.0109598	0.567722
family.unknownfamily.id.1000001214	ieu-b-13	0.00304494	0.819398	0.00931828	0.338396	0.00498426	0.928321
family.unknownfamily.id.1000001214	ieu-b-14	0.00619908	0.317661	0.00554989	0.50633	0.017763	0.463194
family.unknownfamily.id.1000001214	ieu-b-15	0.00844472	0.546655	0.007991	0.607395	-0.0153171	0.788448
family.unknownfamily.id.1000001214	ieu-b-16	-0.0101362	0.0270474	-0.00758202	0.1664	-0.0222429	0.252395
family.unknownfamily.id.1000001214	ieu-b-17	-0.00795856	0.569494	-0.0173599	0.127599	-0.0298525	0.605845
family.unknownfamily.id.1000001214	ieu-b-8	-0.0253715	0.678409	-0.0233176	0.626129	-0.103764	0.6781
family.unknownfamily.id.1000001214	ieu-b-9	-0.0242538	0.870921	-0.054466	0.498	-0.269677	0.651672
family.unknownfamily.id.1000005471	ieu-b-10	0.0102773	0.834613	0.0764603	0.242974	0.0159743	0.940409
family.unknownfamily.id.1000005471	ieu-b-11	-0.00324579	0.873469	0.0112731	0.575286	-0.02535	0.7836
family.unknownfamily.id.1000005471	ieu-b-12	-0.00281898	0.738782	-0.00296169	0.744725	-0.0317248	0.395044
family.unknownfamily.id.1000005471	ieu-b-13	-0.00951678	0.27706	-0.0137738	0.225085	-0.0397407	0.302096
family.unknownfamily.id.1000005471	ieu-b-14	0.0051304	0.577461	0.0176555	0.0910156	-0.0411059	0.284187
family.unknownfamily.id.1000005471	ieu-b-15	0.00741289	0.642734	-0.00663496	0.743514	-0.0277285	0.69747
family.unknownfamily.id.1000005471	ieu-b-16	-0.00527223	0.284443	-0.00311245	0.618032	-0.0453258	0.0619556
family.unknownfamily.id.1000005471	ieu-b-17	0.0124558	0.366229	0.0150631	0.298022	0.116039	0.0336536
family.unknownfamily.id.1000005471	ieu-b-8	0.0098173	0.804333	0.0186409	0.717639	0.116337	0.507421
family.unknownfamily.id.1000005471	ieu-b-9	0.00267359	0.975536	-0.052448	0.584077	0.216013	0.580908
family.unknownfamily.id.1000006161	ieu-b-10	0.0341587	0.241516	0.0432642	0.258559	0.0208424	0.863458
family.unknownfamily.id.1000006161	ieu-b-11	0.00323101	0.684999	-0.00655838	0.540476	-0.00863476	0.785376
family.unknownfamily.id.1000006161	ieu-b-12	0.000892198	0.830133	0.000996527	0.848656	-0.0206979	0.206742
family.unknownfamily.id.1000006161	ieu-b-13	0.00401951	0.455489	0.00139489	0.832311	-0.00553803	0.803253
family.unknownfamily.id.1000006161	ieu-b-14	-0.000174073	0.969557	-0.00237363	0.701684	-0.0171675	0.353872
family.unknownfamily.id.1000006161	ieu-b-15	0.00647748	0.421728	0.0170273	0.136893	0.0246906	0.461455
family.unknownfamily.id.1000006161	ieu-b-16	-0.000108941	0.967641	0.00223117	0.53493	-0.0184165	0.10699
family.unknownfamily.id.1000006161	ieu-b-17	0.00136699	0.827192	-0.00394517	0.623295	-0.0146957	0.56755
family.unknownfamily.id.1000006161	ieu-b-8	0.0397666	0.10878	0.0655888	0.0420587	-0.0320515	0.74843
family.unknownfamily.id.1000006161	ieu-b-9	0.0273243	0.588465	0.00989055	0.863061	-0.153471	0.42442
family.Veillonellaceae	ieu-b-10	0.0348127	0.484274	0.0349679	0.595496	-0.121932	0.68223
family.Veillonellaceae	ieu-b-11	-0.00406017	0.792819	-0.0206275	0.318047	0.0059417	0.952496
family.Veillonellaceae	ieu-b-12	0.00478939	0.489156	0.00865593	0.345726	0.0223	0.617466
family.Veillonellaceae	ieu-b-13	0.0321214	0.000348504	0.0287491	0.0155331	0.0535186	0.343861
family.Veillonellaceae	ieu-b-14	0.00555406	0.509406	0.00463174	0.657696	-0.00356711	0.944894
family.Veillonellaceae	ieu-b-15	0.0175957	0.313079	0.0231221	0.275318	-0.121715	0.249144
family.Veillonellaceae	ieu-b-16	-0.000565228	0.933447	-0.00260805	0.724517	-0.0104537	0.810749
family.Veillonellaceae	ieu-b-17	0.0228978	0.0481425	0.0182889	0.243758	0.0623424	0.406649
family.Veillonellaceae	ieu-b-8	0.0762177	0.1115	0.0707968	0.242688	0.0143882	0.961864
family.Veillonellaceae	ieu-b-9	0.194237	0.0458325	0.157814	0.1509	0.687749	0.269499
family.Verrucomicrobiaceae	ieu-b-10	-0.114915	0.166898	-0.181996	0.0115711	0.281458	0.234132
family.Verrucomicrobiaceae	ieu-b-11	-0.0191904	0.402644	0.00479334	0.831751	0.10515	0.134482
family.Verrucomicrobiaceae	ieu-b-12	-0.00506438	0.436569	-0.00571685	0.484552	-0.00302359	0.892192
family.Verrucomicrobiaceae	ieu-b-13	0.012364	0.153162	0.00958132	0.370424	-0.00659832	0.824277
family.Verrucomicrobiaceae	ieu-b-14	-0.0199568	0.0139916	-0.0216115	0.0396881	0.00525644	0.850601
family.Verrucomicrobiaceae	ieu-b-15	-0.0170687	0.241789	-0.0198268	0.306053	0.0169954	0.734413
family.Verrucomicrobiaceae	ieu-b-16	0.00180773	0.712544	0.000391189	0.951087	-0.00968466	0.582941
family.Verrucomicrobiaceae	ieu-b-17	0.00839707	0.417902	0.00798472	0.552916	0.041444	0.268256
family.Verrucomicrobiaceae	ieu-b-8	-0.0611849	0.399532	-0.100441	0.139642	0.204421	0.371606
family.Verrucomicrobiaceae	ieu-b-9	0.0786933	0.293006	0.0705245	0.467347	-0.0181074	0.940274
family.Victivallaceae	ieu-b-10	0.00603335	0.832648	0.00204601	0.958218	0.0263843	0.82714
family.Victivallaceae	ieu-b-11	0.00624292	0.448216	0.000769965	0.93962	-0.0115621	0.747871
family.Victivallaceae	ieu-b-12	-0.00420799	0.406838	-0.00289042	0.560344	-0.00829121	0.728481
family.Victivallaceae	ieu-b-13	-0.00721468	0.14382	-0.00771335	0.221207	-0.00269232	0.900138
family.Victivallaceae	ieu-b-14	0.000858693	0.852887	-0.00229247	0.706434	0.0172088	0.407673
family.Victivallaceae	ieu-b-15	-0.0051487	0.535973	-0.00775985	0.461136	0.0397559	0.295663
family.Victivallaceae	ieu-b-16	-0.00285847	0.41018	-0.00621349	0.0929423	0.0241084	0.0827667
family.Victivallaceae	ieu-b-17	0.00811108	0.407444	0.00856631	0.335028	-0.0274752	0.532104
family.Victivallaceae	ieu-b-8	0.00378771	0.877689	0.0154314	0.653798	0.0222735	0.837573
family.Victivallaceae	ieu-b-9	0.0021235	0.976845	0.058518	0.402857	0.00527963	0.987322

## Sheet: Supplement Table 7 genus
Exposeure	Outcome	IVW		WME		MR-Egger
		b	P	b	P	b	P
genus.Actinomyces	ieu-b-10	-0.028312	0.819056	0.0288061	0.746349	-0.130012	0.877217
genus.Actinomyces	ieu-b-11	-0.0179705	0.338536	-0.0329597	0.16443	-0.0988519	0.399565
genus.Actinomyces	ieu-b-12	-0.00571291	0.496295	-0.000103778	0.991862	0.0323736	0.498577
genus.Actinomyces	ieu-b-13	-0.0069501	0.604544	-0.012929	0.364349	0.0494277	0.459081
genus.Actinomyces	ieu-b-14	-0.0174597	0.0958913	-0.016638	0.168809	-0.00200406	0.968337
genus.Actinomyces	ieu-b-15	0.00415839	0.910953	0.0204216	0.455539	-0.0132361	0.958092
genus.Actinomyces	ieu-b-16	0.0029111	0.717364	0.00426428	0.615699	0.0258261	0.608722
genus.Actinomyces	ieu-b-17	-0.0122325	0.361457	-0.016426	0.309869	-0.0541412	0.483603
genus.Actinomyces	ieu-b-8	-0.0299234	0.797649	0.0514973	0.508682	-0.0609323	0.938928
genus.Actinomyces	ieu-b-9	-0.124739	0.396219	-0.00914483	0.941435	0.103427	0.91386
genus.Adlercreutzia	ieu-b-10	-0.0726229	0.182575	-0.0598733	0.419859	-0.368099	0.221485
genus.Adlercreutzia	ieu-b-11	-0.00216884	0.892774	-0.00672489	0.744015	-0.0660654	0.420193
genus.Adlercreutzia	ieu-b-12	-0.0173363	0.129788	-0.0243423	0.0193827	-0.105368	0.0458934
genus.Adlercreutzia	ieu-b-13	-0.0110754	0.335415	-0.00195259	0.884699	-0.0807318	0.153938
genus.Adlercreutzia	ieu-b-14	-0.00750312	0.459768	-0.0149548	0.204591	0.0243984	0.646796
genus.Adlercreutzia	ieu-b-15	-0.0133079	0.584748	-0.0265815	0.236667	-0.116921	0.357087
genus.Adlercreutzia	ieu-b-16	-0.00337766	0.533327	-0.00181179	0.802104	0.0376632	0.213022
genus.Adlercreutzia	ieu-b-17	-0.0118533	0.304954	-0.013523	0.370283	-0.0842677	0.197073
genus.Adlercreutzia	ieu-b-8	-0.0611078	0.188999	-0.100368	0.100082	-0.398437	0.146791
genus.Adlercreutzia	ieu-b-9	-0.102591	0.245004	-0.0893942	0.398069	-0.630887	0.165725
genus.Akkermansia	ieu-b-10	-0.115067	0.165657	-0.181869	0.0105836	0.27892	0.238721
genus.Akkermansia	ieu-b-11	-0.0191926	0.402251	0.00477844	0.839964	0.104876	0.135328
genus.Akkermansia	ieu-b-12	-0.00506662	0.436068	-0.00570379	0.476353	-0.00308105	0.890062
genus.Akkermansia	ieu-b-13	0.0123401	0.153688	0.00953468	0.379208	-0.00675779	0.819963
genus.Akkermansia	ieu-b-14	-0.0199464	0.0139789	-0.0215172	0.042213	0.0052158	0.851606
genus.Akkermansia	ieu-b-15	-0.0170622	0.241662	-0.0198039	0.260099	0.0169215	0.735287
genus.Akkermansia	ieu-b-16	0.00179373	0.714533	0.000372493	0.952596	-0.00981129	0.577535
genus.Akkermansia	ieu-b-17	0.00838343	0.418357	0.00798019	0.561126	0.0413115	0.269257
genus.Akkermansia	ieu-b-8	-0.0614167	0.397063	-0.100762	0.118748	0.201664	0.378343
genus.Akkermansia	ieu-b-9	0.078342	0.29472	0.0692554	0.473127	-0.0207425	0.931557
genus.Alistipes	ieu-b-10	-0.0445144	0.416162	-0.0449898	0.529817	0.0776875	0.820704
genus.Alistipes	ieu-b-11	-0.0309238	0.0750666	-0.0179777	0.441449	0.0894712	0.39171
genus.Alistipes	ieu-b-12	0.000286788	0.969803	-0.0031753	0.759145	-0.0306652	0.508706
genus.Alistipes	ieu-b-13	0.00821975	0.577514	0.00366039	0.793932	-0.168731	0.0338979
genus.Alistipes	ieu-b-14	-0.0192943	0.0465026	-0.0288154	0.0237328	-0.0884366	0.148456
genus.Alistipes	ieu-b-15	-0.00394173	0.825574	0.00419676	0.855094	0.10693	0.331899
genus.Alistipes	ieu-b-16	0.00525212	0.391862	0.000655092	0.933643	-0.00297303	0.939466
genus.Alistipes	ieu-b-17	-0.0100018	0.43947	-0.00411223	0.79687	-0.108359	0.171505
genus.Alistipes	ieu-b-8	-0.0175234	0.736717	-0.0627716	0.313421	-0.107733	0.744271
genus.Alistipes	ieu-b-9	0.0415357	0.669537	-0.0529197	0.638485	-0.657895	0.267319
genus.Allisonella	ieu-b-10	-0.0524925	0.0963209	-0.045692	0.247457	-0.135246	0.539215
genus.Allisonella	ieu-b-11	-0.0168578	0.0774371	-0.0203465	0.0834879	0.027589	0.67089
genus.Allisonella	ieu-b-12	0.00274569	0.58209	-0.00139098	0.806022	-0.0185758	0.615015
genus.Allisonella	ieu-b-13	0.01216	0.188755	0.00281376	0.732747	0.00704677	0.921425
genus.Allisonella	ieu-b-14	-0.00806747	0.165515	-0.00360483	0.625337	0.0120915	0.780314
genus.Allisonella	ieu-b-15	-0.00946205	0.326639	-0.0133587	0.260322	-0.0692405	0.327998
genus.Allisonella	ieu-b-16	0.00184716	0.634575	-0.000177273	0.966019	0.0123342	0.678321
genus.Allisonella	ieu-b-17	0.00188341	0.864917	-0.00900502	0.330423	-0.0721141	0.353038
genus.Allisonella	ieu-b-8	-0.0117247	0.735467	-0.0365084	0.325703	-0.158673	0.544468
genus.Allisonella	ieu-b-9	0.0964364	0.252112	0.0144793	0.817861	-0.278546	0.651604
genus.Alloprevotella	ieu-b-10	-0.0468484	0.115958	-0.0443865	0.232447	0.293007	0.353704
genus.Alloprevotella	ieu-b-11	-0.00967502	0.28123	-0.00762604	0.48688	0.0125767	0.887889
genus.Alloprevotella	ieu-b-12	-0.00229875	0.569962	0.00170242	0.74158	0.0596755	0.189188
genus.Alloprevotella	ieu-b-13	0.0082548	0.125047	0.00462957	0.509882	0.0675252	0.250061
genus.Alloprevotella	ieu-b-14	-0.00295542	0.728072	-0.000637912	0.928887	0.0822419	0.349491
genus.Alloprevotella	ieu-b-15	-0.00103713	0.93556	-0.00370586	0.765057	0.0830574	0.549
genus.Alloprevotella	ieu-b-16	0.00227366	0.452793	0.00433898	0.26958	-0.00434689	0.8958
genus.Alloprevotella	ieu-b-17	-0.0170458	0.00820713	-0.0218638	0.00877132	-0.0184413	0.791355
genus.Alloprevotella	ieu-b-8	-0.048875	0.0559834	-0.0515785	0.112413	0.346501	0.221391
genus.Alloprevotella	ieu-b-9	-0.0326818	0.454481	-0.0507679	0.359428	0.073474	0.865645
genus.Anaerofilum	ieu-b-10	0.00330003	0.928833	-0.0276166	0.544887	0.206285	0.413819
genus.Anaerofilum	ieu-b-11	0.00864719	0.438983	0.00974535	0.471295	0.0734361	0.345014
genus.Anaerofilum	ieu-b-12	0.00645512	0.20617	0.0106313	0.101326	0.0110981	0.767235
genus.Anaerofilum	ieu-b-13	0.0103429	0.159839	0.0115057	0.201548	0.0785627	0.129241
genus.Anaerofilum	ieu-b-14	0.000460419	0.941571	0.00150932	0.843611	0.020153	0.629198
genus.Anaerofilum	ieu-b-15	-0.00924305	0.412605	-0.0151886	0.294807	0.0225936	0.76069
genus.Anaerofilum	ieu-b-16	-0.00191191	0.611725	-0.000906008	0.856447	0.019958	0.437378
genus.Anaerofilum	ieu-b-17	-0.00245834	0.75935	-0.00546165	0.583501	0.0447219	0.415987
genus.Anaerofilum	ieu-b-8	0.00232909	0.942406	-0.0194296	0.634452	0.255682	0.259671
genus.Anaerofilum	ieu-b-9	-0.0580347	0.373912	-0.0587548	0.439283	0.506744	0.216053
genus.Anaerostipes	ieu-b-10	0.0573934	0.446532	0.0845885	0.351023	0.161463	0.678128
genus.Anaerostipes	ieu-b-11	-0.000171131	0.994016	-0.00303952	0.923924	0.173756	0.208471
genus.Anaerostipes	ieu-b-12	0.00398595	0.725088	0.00261822	0.851064	-0.0682504	0.439906
genus.Anaerostipes	ieu-b-13	0.0297691	0.0481963	0.031964	0.0709549	0.138529	0.281563
genus.Anaerostipes	ieu-b-14	-0.00515457	0.722901	-0.00652324	0.692854	0.0475952	0.695998
genus.Anaerostipes	ieu-b-15	0.0192069	0.404772	0.0169569	0.559563	0.0621181	0.611498
genus.Anaerostipes	ieu-b-16	0.00274196	0.746435	0.00368468	0.711169	-0.0246517	0.689423
genus.Anaerostipes	ieu-b-17	0.00116669	0.967204	-0.00633314	0.80102	0.26695	0.142961
genus.Anaerostipes	ieu-b-8	0.0528173	0.484335	0.0506696	0.562702	0.492829	0.410879
genus.Anaerostipes	ieu-b-9	0.192726	0.274151	0.128819	0.431079	1.75324	0.146879
genus.Anaerotruncus	ieu-b-10	-0.0432543	0.700715	-0.0684368	0.490757	-0.237481	0.759739
genus.Anaerotruncus	ieu-b-11	0.0219258	0.292194	0.0235657	0.388276	-0.0800047	0.568753
genus.Anaerotruncus	ieu-b-12	-0.00165929	0.901706	-0.00872439	0.474432	0.0249725	0.796717
genus.Anaerotruncus	ieu-b-13	-0.0175593	0.233466	-0.019649	0.259102	-0.10661	0.301402
genus.Anaerotruncus	ieu-b-14	-0.0160666	0.203402	-0.0152695	0.311972	-0.100422	0.251119
genus.Anaerotruncus	ieu-b-15	-0.0186585	0.539795	-0.0168415	0.530893	0.103343	0.629662
genus.Anaerotruncus	ieu-b-16	-2.37587e-05	0.997298	-0.000111594	0.989481	0.0406258	0.396475
genus.Anaerotruncus	ieu-b-17	-0.00497464	0.75792	-0.00457598	0.818646	-0.0544288	0.6385
genus.Anaerotruncus	ieu-b-8	-0.074147	0.218148	-0.0790409	0.291548	-0.161319	0.462349
genus.Anaerotruncus	ieu-b-9	-0.0890003	0.389484	-0.120723	0.344111	-0.50509	0.493569
genus.Bacteroides	ieu-b-10	-0.0740816	0.472134	-0.0286284	0.832451	0.153414	0.875894
genus.Bacteroides	ieu-b-11	-0.0240057	0.360688	-0.00285086	0.923929	0.100079	0.579088
genus.Bacteroides	ieu-b-12	0.01095	0.289054	0.016066	0.206825	0.0555565	0.424138
genus.Bacteroides	ieu-b-13	-0.0235539	0.0862556	-0.023441	0.191253	-6.21861e-05	0.99943
genus.Bacteroides	ieu-b-14	0.00390929	0.761575	0.00110012	0.948459	0.134066	0.172666
genus.Bacteroides	ieu-b-15	-0.0392063	0.158597	-0.0230431	0.499446	0.0469515	0.811521
genus.Bacteroides	ieu-b-16	0.0014453	0.889922	0.0125974	0.259897	0.0657598	0.348547
genus.Bacteroides	ieu-b-17	-0.0128652	0.434054	-0.0229408	0.281699	0.00179146	0.987643
genus.Bacteroides	ieu-b-8	-0.0649722	0.460233	0.00548058	0.962162	0.269377	0.742112
genus.Bacteroides	ieu-b-9	-0.0114278	0.938728	0.0931084	0.6215	0.779621	0.531362
genus.Barnesiella	ieu-b-10	0.0305165	0.741839	0.0412032	0.635079	-0.484828	0.191484
genus.Barnesiella	ieu-b-11	0.00743436	0.756447	0.00757583	0.757841	-0.119197	0.224553
genus.Barnesiella	ieu-b-12	0.000210415	0.980822	-0.00401597	0.701363	-0.0151395	0.683853
genus.Barnesiella	ieu-b-13	0.0113051	0.331591	0.0127416	0.382893	0.0295502	0.555082
genus.Barnesiella	ieu-b-14	0.00196853	0.869971	0.00376686	0.793282	-0.0314049	0.565327
genus.Barnesiella	ieu-b-15	-0.0237389	0.372477	-0.000305273	0.990113	-0.082486	0.507483
genus.Barnesiella	ieu-b-16	-0.00829746	0.205154	-0.00966901	0.229281	-0.0150061	0.592564
genus.Barnesiella	ieu-b-17	0.00751988	0.589885	0.00521884	0.758788	0.0124843	0.831639
genus.Barnesiella	ieu-b-8	0.028012	0.734147	0.0592735	0.422894	-0.525949	0.0778509
genus.Barnesiella	ieu-b-9	0.0480443	0.611285	0.0578462	0.616347	-0.483396	0.264398
genus.Bifidobacterium	ieu-b-10	0.0614244	0.462861	0.0949802	0.31345	-0.507989	0.520564
genus.Bifidobacterium	ieu-b-11	0.0130029	0.442504	-0.00425011	0.852552	0.126954	0.40141
genus.Bifidobacterium	ieu-b-12	0.0012983	0.866398	-0.00278919	0.775658	-0.0419637	0.55402
genus.Bifidobacterium	ieu-b-13	0.00159302	0.931709	0.0216982	0.160033	-0.2594	0.0891287
genus.Bifidobacterium	ieu-b-14	0.0195598	0.039927	0.0179775	0.146888	-0.0355014	0.669575
genus.Bifidobacterium	ieu-b-15	-0.00612856	0.746298	-0.00389907	0.866087	0.0570921	0.745558
genus.Bifidobacterium	ieu-b-16	-0.00401794	0.493348	-0.000701898	0.923125	-0.088106	0.11305
genus.Bifidobacterium	ieu-b-17	0.00225904	0.922425	0.0128408	0.502542	-0.162662	0.440697
genus.Bifidobacterium	ieu-b-8	0.0315448	0.782362	0.191162	0.03742	-0.773081	0.473548
genus.Bifidobacterium	ieu-b-9	-0.0648886	0.752921	0.172517	0.275601	-1.8473	0.332333
genus.Bilophila	ieu-b-10	0.00586445	0.917113	0.020216	0.794231	0.253993	0.566341
genus.Bilophila	ieu-b-11	0.0208529	0.194316	0.00916965	0.667323	-0.0593224	0.612986
genus.Bilophila	ieu-b-12	0.00191366	0.791855	0.00150181	0.869875	-0.0595068	0.28057
genus.Bilophila	ieu-b-13	-0.00875126	0.364274	-0.0104527	0.368417	-0.0200865	0.773758
genus.Bilophila	ieu-b-14	-0.00311643	0.756503	-0.00678607	0.576511	-0.129891	0.0838164
genus.Bilophila	ieu-b-15	0.0234091	0.169246	0.0247848	0.258276	0.106327	0.41964
genus.Bilophila	ieu-b-16	-0.00168465	0.756176	0.00140592	0.840681	-0.0549793	0.193438
genus.Bilophila	ieu-b-17	-0.0127801	0.36238	-0.0111408	0.480231	3.53626e-05	0.999742
genus.Bilophila	ieu-b-8	-0.0179045	0.711629	0.0134974	0.827391	0.156572	0.669385
genus.Bilophila	ieu-b-9	-0.0787201	0.310626	-0.0450137	0.648123	-0.239115	0.671028
genus.Blautia	ieu-b-10	0.152638	0.0205384	0.123463	0.146801	0.0169524	0.95248
genus.Blautia	ieu-b-11	0.0647788	0.0012588	0.0553348	0.0508921	0.0743599	0.400788
genus.Blautia	ieu-b-12	-0.00131996	0.889964	0.00418655	0.735905	0.0198875	0.648399
genus.Blautia	ieu-b-13	-0.00134108	0.911418	-0.00196402	0.903198	0.0597856	0.273962
genus.Blautia	ieu-b-14	-0.00199328	0.860011	-0.00141386	0.929137	-0.00279268	0.953543
genus.Blautia	ieu-b-15	0.0176892	0.384091	0.00500447	0.851972	-0.0652187	0.462328
genus.Blautia	ieu-b-16	-0.00292503	0.732843	-0.0106102	0.270749	0.0311246	0.408153
genus.Blautia	ieu-b-17	0.0215082	0.13648	0.0179611	0.33458	0.0256229	0.678814
genus.Blautia	ieu-b-8	0.134712	0.0173768	0.0973593	0.213302	-0.0669584	0.784468
genus.Blautia	ieu-b-9	0.0486805	0.678171	0.000279498	0.998422	-0.11718	0.829123
genus.Butyricicoccus	ieu-b-10	0.0485916	0.397449	0.0578506	0.420041	0.0632531	0.592135
genus.Butyricicoccus	ieu-b-11	0.00394725	0.823994	0.0101196	0.635992	0.0125508	0.731735
genus.Butyricicoccus	ieu-b-12	0.00213348	0.836657	-0.00638963	0.511156	-0.0188461	0.356275
genus.Butyricicoccus	ieu-b-13	0.0131353	0.217393	0.00418506	0.745685	-0.0128782	0.566243
genus.Butyricicoccus	ieu-b-14	-0.00167284	0.887878	-0.00455139	0.715011	-0.00948707	0.731408
genus.Butyricicoccus	ieu-b-15	0.00774984	0.665591	0.00533448	0.802032	-0.0196417	0.601078
genus.Butyricicoccus	ieu-b-16	-0.0144761	0.0513943	-0.0136967	0.0633129	-0.00186336	0.899982
genus.Butyricicoccus	ieu-b-17	0.00354571	0.817966	-0.00544549	0.730331	-0.00457674	0.898496
genus.Butyricicoccus	ieu-b-8	0.0231707	0.639882	0.00802782	0.894776	0.0174492	0.861221
genus.Butyricicoccus	ieu-b-9	-0.00101009	0.990743	-0.0156258	0.885405	-0.0239621	0.906609
genus.Butyricimonas	ieu-b-10	-0.00335428	0.952155	-0.0366546	0.556103	-0.0930215	0.625263
genus.Butyricimonas	ieu-b-11	0.0140373	0.2866	0.009104	0.617717	0.0331964	0.444743
genus.Butyricimonas	ieu-b-12	0.0047333	0.425646	0.00413251	0.60009	-0.00525473	0.784515
genus.Butyricimonas	ieu-b-13	0.00487817	0.546337	0.00458067	0.67366	-0.0304289	0.255659
genus.Butyricimonas	ieu-b-14	0.00156904	0.832275	-0.00619795	0.523837	-0.0267403	0.284049
genus.Butyricimonas	ieu-b-15	-0.00947061	0.47725	0.00133169	0.940581	-0.0565573	0.21503
genus.Butyricimonas	ieu-b-16	0.0117269	0.00840077	0.00864519	0.172614	0.0126717	0.420164
genus.Butyricimonas	ieu-b-17	-0.000173323	0.987803	0.00298404	0.829568	-0.0352672	0.347486
genus.Butyricimonas	ieu-b-8	-0.0126472	0.81392	-0.00621567	0.909379	-0.167467	0.348329
genus.Butyricimonas	ieu-b-9	0.028622	0.729708	0.00477294	0.957219	-0.350466	0.171386
genus.Butyrivibrio	ieu-b-10	-0.0338839	0.426618	-0.0510733	0.210411	0.148	0.567435
genus.Butyrivibrio	ieu-b-11	-0.0054733	0.505988	-0.00136973	0.894503	-0.0277903	0.558421
genus.Butyrivibrio	ieu-b-12	-0.00381441	0.33815	-0.00208774	0.675647	3.17513e-05	0.998963
genus.Butyrivibrio	ieu-b-13	-0.00551472	0.264306	-0.00435327	0.478682	0.0150844	0.596073
genus.Butyrivibrio	ieu-b-14	0.00119252	0.796808	0.00101871	0.862447	0.0296455	0.285786
genus.Butyrivibrio	ieu-b-15	-0.00531696	0.523049	-0.0121643	0.260875	0.0349926	0.469591
genus.Butyrivibrio	ieu-b-16	-0.00233152	0.401354	-0.00220259	0.53646	0.00296757	0.851159
genus.Butyrivibrio	ieu-b-17	0.00104771	0.892494	0.00474888	0.543258	0.00982688	0.836479
genus.Butyrivibrio	ieu-b-8	-0.0413641	0.235866	0.00371205	0.917843	-0.237412	0.451279
genus.Butyrivibrio	ieu-b-9	0.00194709	0.967085	-0.0012206	0.982387	0.0288241	0.921366
genus.CandidatusSoleaferrea	ieu-b-10	-0.0223674	0.620893	-0.0646959	0.252418	-0.424384	0.648067
genus.CandidatusSoleaferrea	ieu-b-11	-0.00771688	0.548178	-0.00573934	0.713035	-0.0897952	0.70654
genus.CandidatusSoleaferrea	ieu-b-12	0.0122651	0.0343436	0.0111496	0.143809	-0.0673188	0.538025
genus.CandidatusSoleaferrea	ieu-b-13	0.0105899	0.169567	0.0098878	0.279356	0.149563	0.324101
genus.CandidatusSoleaferrea	ieu-b-14	-0.00803184	0.266412	-0.00713048	0.42497	-0.120571	0.388633
genus.CandidatusSoleaferrea	ieu-b-15	-0.0248538	0.120093	-0.0370069	0.0292621	-0.33713	0.274169
genus.CandidatusSoleaferrea	ieu-b-16	0.0018785	0.664724	0.00302259	0.579349	0.0519429	0.525863
genus.CandidatusSoleaferrea	ieu-b-17	0.0160542	0.265843	0.0102214	0.421274	-0.216296	0.440939
genus.CandidatusSoleaferrea	ieu-b-8	0.0178789	0.656611	0.0187286	0.725501	-0.0457667	0.949352
genus.CandidatusSoleaferrea	ieu-b-9	0.0666486	0.288703	0.0299197	0.696064	-0.411613	0.723691
genus.Catenibacterium	ieu-b-10	0.0551063	0.192401	0.0244197	0.646813	0.240529	0.701689
genus.Catenibacterium	ieu-b-11	0.00929393	0.46988	0.00116159	0.941743	0.0897709	0.641213
genus.Catenibacterium	ieu-b-12	0.00790858	0.186102	0.00297775	0.70182	0.0364801	0.751972
genus.Catenibacterium	ieu-b-13	0.00817666	0.289483	0.00946582	0.315576	0.0704778	0.559983
genus.Catenibacterium	ieu-b-14	-0.00151499	0.834117	-0.00365073	0.697571	0.0140971	0.888776
genus.Catenibacterium	ieu-b-15	0.00604985	0.641576	0.0113461	0.47243	-0.083615	0.664151
genus.Catenibacterium	ieu-b-16	-0.00142179	0.743417	-0.000554237	0.916072	-0.0104518	0.863417
genus.Catenibacterium	ieu-b-17	0.0206091	0.0604832	0.0122199	0.352728	0.116508	0.561963
genus.Catenibacterium	ieu-b-8	0.0772205	0.188849	0.0147249	0.786857	0.443345	0.688945
genus.Catenibacterium	ieu-b-9	0.137821	0.031997	0.102419	0.247675	0.249327	0.843269
genus.Clostridiumsensustricto1	ieu-b-10	0.130385	0.25918	-	-	-	-
genus.Clostridiumsensustricto1	ieu-b-11	0.0271999	0.6372	-	-	-	-
genus.Clostridiumsensustricto1	ieu-b-12	0.0160081	0.637342	-	-	-	-
genus.Clostridiumsensustricto1	ieu-b-13	0.0108568	0.594688	-	-	-	-
genus.Clostridiumsensustricto1	ieu-b-14	0.010385	0.645957	-	-	-	-
genus.Clostridiumsensustricto1	ieu-b-15	-0.00444697	0.897292	-	-	-	-
genus.Clostridiumsensustricto1	ieu-b-16	-0.0130545	0.255918	-	-	-	-
genus.Clostridiumsensustricto1	ieu-b-17	0.0154271	0.528283	-	-	-	-
genus.Clostridiumsensustricto1	ieu-b-8	0.201479	0.0771485	-	-	-	-
genus.Clostridiumsensustricto1	ieu-b-9	0.353396	0.142882	-	-	-	-
genus.Collinsella	ieu-b-10	0.0227397	0.723398	-0.0227251	0.786929	-0.181836	0.601387
genus.Collinsella	ieu-b-11	0.00815593	0.674466	0.00863726	0.704955	-0.0419015	0.670806
genus.Collinsella	ieu-b-12	0.00833958	0.354438	0.0119861	0.303931	0.0492635	0.311579
genus.Collinsella	ieu-b-13	-0.00400039	0.73884	-0.0116709	0.422337	0.0629819	0.314778
genus.Collinsella	ieu-b-14	0.00549758	0.741132	0.0135315	0.371244	-0.00892684	0.923564
genus.Collinsella	ieu-b-15	-4.81643e-05	0.998041	-0.00322213	0.896453	-0.013666	0.890313
genus.Collinsella	ieu-b-16	0.0117787	0.335933	0.0220026	0.0449667	-0.0191485	0.774677
genus.Collinsella	ieu-b-17	0.0192174	0.168267	0.0315038	0.0660659	0.0595784	0.415706
genus.Collinsella	ieu-b-8	0.0209456	0.704055	0.0290179	0.693681	0.0570469	0.854432
genus.Collinsella	ieu-b-9	0.0383852	0.718661	0.0703616	0.579474	0.775389	0.155502
genus.Coprobacter	ieu-b-10	0.0382829	0.42484	0.0127014	0.831683	-0.090729	0.559805
genus.Coprobacter	ieu-b-11	0.0195152	0.17115	0.0230476	0.21182	0.0268261	0.56605
genus.Coprobacter	ieu-b-12	-0.00181395	0.778433	-0.00492346	0.537868	-0.016676	0.438995
genus.Coprobacter	ieu-b-13	0.0056609	0.509037	0.00429243	0.678523	-0.00159454	0.951336
genus.Coprobacter	ieu-b-14	0.0139485	0.0921932	0.00585415	0.568081	-0.013545	0.595941
genus.Coprobacter	ieu-b-15	-0.0120114	0.405559	-0.00538692	0.776007	-0.026424	0.626388
genus.Coprobacter	ieu-b-16	0.000788504	0.870047	0.00337073	0.575235	0.00851203	0.57984
genus.Coprobacter	ieu-b-17	-0.00365893	0.813894	-0.0151128	0.275312	-0.0479172	0.342903
genus.Coprobacter	ieu-b-8	0.024307	0.55424	0.0012335	0.981093	-0.108093	0.436085
genus.Coprobacter	ieu-b-9	0.015658	0.822516	0.0271142	0.762781	-0.0502668	0.814732
genus.Coprococcus1	ieu-b-10	0.0727537	0.364238	0.0327602	0.732026	1.024	0.173033
genus.Coprococcus1	ieu-b-11	-0.0051518	0.813262	0.0104124	0.700238	0.0503513	0.792177
genus.Coprococcus1	ieu-b-12	-0.00725217	0.676748	-0.00132132	0.926896	0.15107	0.33613
genus.Coprococcus1	ieu-b-13	-0.0127761	0.456203	0.000973113	0.955517	0.118324	0.458114
genus.Coprococcus1	ieu-b-14	0.0218523	0.168557	0.0066916	0.699156	-0.0393614	0.800382
genus.Coprococcus1	ieu-b-15	0.0124472	0.605795	0.0117853	0.688342	0.321391	0.166776
genus.Coprococcus1	ieu-b-16	-0.00236936	0.747517	-0.00230059	0.798135	-0.00578847	0.928077
genus.Coprococcus1	ieu-b-17	-0.0130253	0.405899	-0.0124386	0.537674	0.169822	0.269442
genus.Coprococcus1	ieu-b-8	0.0257678	0.732346	0.0693185	0.41744	0.817664	0.211394
genus.Coprococcus1	ieu-b-9	-0.170395	0.267619	-0.144928	0.333432	1.21075	0.377884
genus.Coprococcus2	ieu-b-10	0.0531224	0.395533	0.0762376	0.354732	0.380882	0.308825
genus.Coprococcus2	ieu-b-11	-0.0138415	0.460621	-0.0240344	0.311316	0.0904055	0.407932
genus.Coprococcus2	ieu-b-12	-0.00051751	0.954707	0.0111264	0.334979	-0.0019654	0.972608
genus.Coprococcus2	ieu-b-13	0.00615907	0.58413	0.0116457	0.435565	0.0426323	0.522748
genus.Coprococcus2	ieu-b-14	-0.00244631	0.816526	-0.000746736	0.95659	0.0806284	0.224754
genus.Coprococcus2	ieu-b-15	0.0140019	0.460003	0.0228982	0.337805	0.0466092	0.657528
genus.Coprococcus2	ieu-b-16	0.0148688	0.0187528	0.0149599	0.062578	-0.013528	0.69819
genus.Coprococcus2	ieu-b-17	0.0228256	0.090537	0.0144731	0.431979	0.0784203	0.333595
genus.Coprococcus2	ieu-b-8	0.0814994	0.12903	0.0733894	0.27887	0.366966	0.265371
genus.Coprococcus2	ieu-b-9	0.136168	0.144793	0.125935	0.326074	0.630523	0.264558
genus.Coprococcus3	ieu-b-10	0.0128958	0.875732	0.054966	0.598756	1.13737	0.258951
genus.Coprococcus3	ieu-b-11	0.00213791	0.929729	-0.00216469	0.938174	0.146047	0.567389
genus.Coprococcus3	ieu-b-12	-0.00401392	0.713315	-0.00250428	0.841611	0.0365662	0.742303
genus.Coprococcus3	ieu-b-13	0.00771541	0.778048	0.01924	0.325763	0.0323747	0.923187
genus.Coprococcus3	ieu-b-14	-0.00573896	0.743458	-0.0101444	0.561711	0.0235498	0.912356
genus.Coprococcus3	ieu-b-15	0.010515	0.66764	0.0110726	0.704207	0.205865	0.443323
genus.Coprococcus3	ieu-b-16	0.00583252	0.643923	0.0106262	0.316589	-0.0279312	0.855265
genus.Coprococcus3	ieu-b-17	0.0136732	0.516632	0.0289213	0.174777	0.241544	0.274318
genus.Coprococcus3	ieu-b-8	-0.00245831	0.971963	0.0050319	0.952789	0.959205	0.262923
genus.Coprococcus3	ieu-b-9	0.089122	0.623831	-0.0253632	0.866869	1.96109	0.312729
genus.DefluviitaleaceaeUCG011	ieu-b-10	-0.130925	0.10367	-0.148572	0.103803	0.304215	0.472699
genus.DefluviitaleaceaeUCG011	ieu-b-11	-0.0176366	0.394434	-0.0210715	0.428185	0.0418727	0.697319
genus.DefluviitaleaceaeUCG011	ieu-b-12	0.00370884	0.81556	0.00683723	0.628745	-0.00810204	0.941143
genus.DefluviitaleaceaeUCG011	ieu-b-13	-0.017005	0.170687	-0.0179163	0.250974	-0.0324133	0.625993
genus.DefluviitaleaceaeUCG011	ieu-b-14	-0.0258988	0.026185	-0.0290928	0.0574987	0.0284532	0.645248
genus.DefluviitaleaceaeUCG011	ieu-b-15	-0.0289338	0.195435	-0.00730388	0.791797	0.0567571	0.631333
genus.DefluviitaleaceaeUCG011	ieu-b-16	0.00452339	0.624708	-0.00484547	0.62749	0.0529648	0.304137
genus.DefluviitaleaceaeUCG011	ieu-b-17	0.00919101	0.622599	0.0241548	0.213307	0.0739454	0.522482
genus.DefluviitaleaceaeUCG011	ieu-b-8	-0.118665	0.0578061	-0.147946	0.0564782	0.219617	0.527502
genus.DefluviitaleaceaeUCG011	ieu-b-9	-0.12602	0.212183	-0.115576	0.370754	0.224075	0.674177
genus.Desulfovibrio	ieu-b-10	0.0132173	0.817317	0.00361748	0.959236	-0.0917551	0.732585
genus.Desulfovibrio	ieu-b-11	-0.005933	0.730992	-0.0113913	0.611951	0.0452034	0.584799
genus.Desulfovibrio	ieu-b-12	0.00381228	0.737776	0.0162169	0.156133	-0.0294003	0.616839
genus.Desulfovibrio	ieu-b-13	0.0121232	0.331088	0.00249249	0.86968	0.0900284	0.13557
genus.Desulfovibrio	ieu-b-14	0.0067784	0.536743	-0.00705279	0.6126	-0.0240968	0.669983
genus.Desulfovibrio	ieu-b-15	0.011113	0.523579	0.01203	0.585549	-0.0411331	0.620546
genus.Desulfovibrio	ieu-b-16	0.00582399	0.316911	0.0107999	0.165672	0.0513406	0.132003
genus.Desulfovibrio	ieu-b-17	-0.00783192	0.527433	-0.00275705	0.871038	-0.0502597	0.414357
genus.Desulfovibrio	ieu-b-8	0.0116852	0.811508	0.0437862	0.500008	-0.0849601	0.740037
genus.Desulfovibrio	ieu-b-9	-0.00960644	0.908487	0.00570305	0.958318	-0.0713199	0.854992
genus.Dialister	ieu-b-10	0.0455935	0.440652	0.0573306	0.422441	0.312836	0.428763
genus.Dialister	ieu-b-11	-0.00259104	0.866916	-0.0125225	0.517168	0.18146	0.110555
genus.Dialister	ieu-b-12	0.0120621	0.0833929	0.0122024	0.164978	0.0555181	0.250186
genus.Dialister	ieu-b-13	0.00501911	0.659218	-0.00626232	0.608016	0.0208782	0.794501
genus.Dialister	ieu-b-14	0.000704967	0.939159	0.00162741	0.893254	-0.066617	0.277243
genus.Dialister	ieu-b-15	0.0194015	0.213716	0.0191985	0.328072	-0.0159796	0.875372
genus.Dialister	ieu-b-16	0.00302586	0.561429	0.00399875	0.533103	-0.00167148	0.960754
genus.Dialister	ieu-b-17	-0.000871534	0.937433	-0.00945048	0.506587	-0.00336516	0.96297
genus.Dialister	ieu-b-8	0.0686455	0.173848	0.0961681	0.137438	0.259749	0.451526
genus.Dialister	ieu-b-9	0.0351468	0.651895	-0.000790184	0.993727	0.352074	0.507816
genus.Dorea	ieu-b-10	0.110992	0.123903	0.127941	0.141642	0.0402972	0.867691
genus.Dorea	ieu-b-11	0.0526009	0.00806875	0.0614249	0.016866	0.019265	0.750412
genus.Dorea	ieu-b-12	0.00810875	0.446834	0.00262515	0.817958	-0.00681816	0.846621
genus.Dorea	ieu-b-13	-0.00836055	0.494039	-0.0158952	0.30526	0.0552966	0.179711
genus.Dorea	ieu-b-14	0.00736274	0.575896	0.00482283	0.754786	-0.0453443	0.229895
genus.Dorea	ieu-b-15	-0.00525002	0.808742	-0.00665743	0.806326	-0.0161341	0.826521
genus.Dorea	ieu-b-16	0.00182003	0.786434	0.00331878	0.689318	0.0103091	0.619199
genus.Dorea	ieu-b-17	0.0131571	0.357437	0.0205034	0.250282	0.00407636	0.925221
genus.Dorea	ieu-b-8	0.123337	0.0937971	0.169248	0.0285563	0.0683309	0.783246
genus.Dorea	ieu-b-9	0.0761977	0.43139	0.0983107	0.405694	0.154344	0.609407
genus.Eggerthella	ieu-b-10	-0.0326928	0.523636	-0.0479618	0.427379	0.479091	0.334542
genus.Eggerthella	ieu-b-11	0.00346871	0.881552	-0.0146876	0.452605	0.289098	0.124445
genus.Eggerthella	ieu-b-12	-0.0139598	0.0335214	-0.0153766	0.0470393	0.0338311	0.573466
genus.Eggerthella	ieu-b-13	-0.00247187	0.777175	-0.0051844	0.613896	0.0936252	0.29978
genus.Eggerthella	ieu-b-14	-0.00631569	0.440891	-0.00400592	0.686868	-0.0124718	0.862037
genus.Eggerthella	ieu-b-15	0.00730729	0.619624	0.0165334	0.361222	0.0672838	0.614196
genus.Eggerthella	ieu-b-16	-0.0034514	0.57208	-0.0073123	0.23797	0.0447484	0.437415
genus.Eggerthella	ieu-b-17	-0.00522611	0.617715	-0.00310161	0.797627	-0.0113374	0.901381
genus.Eggerthella	ieu-b-8	-0.0592603	0.21087	-0.0931919	0.0821542	0.403134	0.340162
genus.Eggerthella	ieu-b-9	-0.107111	0.193603	-0.152133	0.0865279	0.616507	0.401226
genus.Eisenbergiella	ieu-b-10	0.0847029	0.00837276	0.0521401	0.245577	-0.210925	0.401842
genus.Eisenbergiella	ieu-b-11	0.011688	0.263432	0.00541852	0.690906	-0.140996	0.0984554
genus.Eisenbergiella	ieu-b-12	-0.00497497	0.435713	-0.0130099	0.0507614	0.00985936	0.850557
genus.Eisenbergiella	ieu-b-13	0.000748345	0.900038	-0.00140896	0.86518	0.015247	0.740701
genus.Eisenbergiella	ieu-b-14	0.00954526	0.0876165	0.0111486	0.133423	-0.0118867	0.783138
genus.Eisenbergiella	ieu-b-15	0.0192355	0.0973404	0.0304401	0.0327007	-0.0288778	0.758851
genus.Eisenbergiella	ieu-b-16	-0.00351806	0.294167	-0.00305986	0.490914	-0.0343388	0.210905
genus.Eisenbergiella	ieu-b-17	0.00264093	0.711536	0.0022259	0.813521	-0.0438834	0.435868
genus.Eisenbergiella	ieu-b-8	0.055012	0.046685	0.0627708	0.0951378	-0.196794	0.367365
genus.Eisenbergiella	ieu-b-9	-0.00382615	0.93665	-0.0333355	0.60863	0.00643121	0.986216
genus.Enterorhabdus	ieu-b-10	0.0137796	0.876944	0.000941972	0.989239	-0.0288259	0.920626
genus.Enterorhabdus	ieu-b-11	-0.0192449	0.170019	-0.0160735	0.369601	-0.0264513	0.521493
genus.Enterorhabdus	ieu-b-12	0.0114646	0.0693496	0.0128295	0.0952191	0.0250068	0.225443
genus.Enterorhabdus	ieu-b-13	0.00782073	0.351778	0.0112022	0.28207	0.0263705	0.314503
genus.Enterorhabdus	ieu-b-14	0.00296885	0.706092	0.00218006	0.833801	0.0291998	0.2495
genus.Enterorhabdus	ieu-b-15	0.00754944	0.668956	0.0100092	0.601668	0.00108161	0.984979
genus.Enterorhabdus	ieu-b-16	-0.000176603	0.970202	0.000121444	0.982837	-0.00248514	0.852985
genus.Enterorhabdus	ieu-b-17	-0.0056548	0.70069	0.005822	0.667247	0.00367991	0.938301
genus.Enterorhabdus	ieu-b-8	0.00804074	0.913067	0.0283597	0.641033	0.0106707	0.964758
genus.Enterorhabdus	ieu-b-9	0.00310158	0.964293	0.0647789	0.458509	0.183922	0.3777
genus.Erysipelatoclostridium	ieu-b-10	-0.0754447	0.12232	-0.0608574	0.349541	0.0233047	0.956608
genus.Erysipelatoclostridium	ieu-b-11	-0.0122151	0.407354	-0.0206048	0.285086	-0.0683648	0.596183
genus.Erysipelatoclostridium	ieu-b-12	-0.00369242	0.578617	0.00108771	0.900859	2.86499e-05	0.999611
genus.Erysipelatoclostridium	ieu-b-13	0.00507199	0.640438	5.52371e-05	0.996595	0.189187	0.0480778
genus.Erysipelatoclostridium	ieu-b-14	-0.00123825	0.881244	0.0041592	0.698597	0.0161145	0.822064
genus.Erysipelatoclostridium	ieu-b-15	-0.0100785	0.612401	-0.00469784	0.827777	0.298135	0.0589397
genus.Erysipelatoclostridium	ieu-b-16	-0.00330996	0.505577	-0.00303317	0.63182	0.0304515	0.489095
genus.Erysipelatoclostridium	ieu-b-17	0.00527139	0.734302	0.0041607	0.808124	0.166212	0.222921
genus.Erysipelatoclostridium	ieu-b-8	-0.0604741	0.215733	-0.0546779	0.346104	0.307516	0.491339
genus.Erysipelatoclostridium	ieu-b-9	-0.0229846	0.871437	-0.0538098	0.680146	1.61037	0.186681
genus.ErysipelotrichaceaeUCG003	ieu-b-10	0.0177789	0.723603	0.0306794	0.657399	0.234895	0.174671
genus.ErysipelotrichaceaeUCG003	ieu-b-11	-0.0161136	0.431045	-0.0278766	0.214481	-0.0426351	0.541449
genus.ErysipelotrichaceaeUCG003	ieu-b-12	0.00521839	0.518767	0.0125535	0.1999	0.0162247	0.556135
genus.ErysipelotrichaceaeUCG003	ieu-b-13	0.00809652	0.370274	0.0116128	0.349414	0.0154531	0.595851
genus.ErysipelotrichaceaeUCG003	ieu-b-14	0.00390074	0.645	0.00486519	0.654776	0.0438217	0.136766
genus.ErysipelotrichaceaeUCG003	ieu-b-15	0.00997349	0.51214	0.0152779	0.441828	0.0707991	0.174511
genus.ErysipelotrichaceaeUCG003	ieu-b-16	0.000500624	0.93497	0.00473109	0.496271	0.0306579	0.100447
genus.ErysipelotrichaceaeUCG003	ieu-b-17	0.0153379	0.156377	0.0123025	0.40376	0.00903831	0.795873
genus.ErysipelotrichaceaeUCG003	ieu-b-8	0.00991307	0.817597	0.00198777	0.972574	0.159361	0.271418
genus.ErysipelotrichaceaeUCG003	ieu-b-9	0.136236	0.0686085	0.183822	0.0862776	0.307004	0.23776
genus.Escherichia.Shigella	ieu-b-10	0.0387007	0.595672	0.0370308	0.661239	0.287371	0.524266
genus.Escherichia.Shigella	ieu-b-11	-0.0117389	0.585978	-0.00357881	0.888943	0.0698027	0.598008
genus.Escherichia.Shigella	ieu-b-12	0.000837382	0.931366	-0.00527933	0.648485	0.000276389	0.996298
genus.Escherichia.Shigella	ieu-b-13	0.0140529	0.277129	0.0129863	0.375292	-0.0123781	0.871446
genus.Escherichia.Shigella	ieu-b-14	0.00966017	0.42554	0.0072318	0.602626	-0.0380175	0.609666
genus.Escherichia.Shigella	ieu-b-15	0.00625761	0.77412	-0.0020899	0.935126	0.117166	0.411943
genus.Escherichia.Shigella	ieu-b-16	0.0101898	0.161187	0.0116805	0.156468	0.0105015	0.808234
genus.Escherichia.Shigella	ieu-b-17	0.0290696	0.0604062	0.0232981	0.233163	-0.0117634	0.910854
genus.Escherichia.Shigella	ieu-b-8	0.099911	0.108201	0.0995838	0.172147	-0.0656563	0.856501
genus.Escherichia.Shigella	ieu-b-9	0.245247	0.0189724	0.217966	0.073774	-0.262253	0.674637
genus.Faecalibacterium	ieu-b-10	-0.0191462	0.879917	-	-	-	-
genus.Faecalibacterium	ieu-b-11	0.00816203	0.866438	-	-	-	-
genus.Faecalibacterium	ieu-b-12	-0.022155	0.210891	-	-	-	-
genus.Faecalibacterium	ieu-b-13	-0.00853059	0.717317	-	-	-	-
genus.Faecalibacterium	ieu-b-14	-0.0454317	0.0395905	-	-	-	-
genus.Faecalibacterium	ieu-b-15	0.0637372	0.109231	-	-	-	-
genus.Faecalibacterium	ieu-b-16	0.00267001	0.840384	-	-	-	-
genus.Faecalibacterium	ieu-b-17	0.0333089	0.238793	-	-	-	-
genus.Faecalibacterium	ieu-b-8	-0.0118992	0.912812	-	-	-	-
genus.Faecalibacterium	ieu-b-9	0.0477371	0.799287	-	-	-	-
genus.FamilyXIIIUCG001	ieu-b-10	0.00591055	0.927604	-0.00206824	0.979423	0.235815	0.292087
genus.FamilyXIIIUCG001	ieu-b-11	0.00128011	0.95522	-0.00783648	0.765838	0.0831418	0.233818
genus.FamilyXIIIUCG001	ieu-b-12	0.00331235	0.709307	0.00607603	0.581435	0.0183715	0.496611
genus.FamilyXIIIUCG001	ieu-b-13	0.00718319	0.543489	0.00574136	0.691868	0.0358432	0.350611
genus.FamilyXIIIUCG001	ieu-b-14	0.0073863	0.504691	0.00802876	0.567558	0.0204832	0.537478
genus.FamilyXIIIUCG001	ieu-b-15	-0.0181057	0.363241	-0.00387491	0.875613	0.024119	0.677519
genus.FamilyXIIIUCG001	ieu-b-16	0.00336243	0.613476	0.00316414	0.697877	-0.00327966	0.877878
genus.FamilyXIIIUCG001	ieu-b-17	0.0240513	0.0893332	0.0254316	0.128713	0.0530972	0.273102
genus.FamilyXIIIUCG001	ieu-b-8	0.026799	0.63031	0.0400451	0.571424	0.209268	0.277015
genus.FamilyXIIIUCG001	ieu-b-9	0.100778	0.291436	0.155435	0.203498	0.28181	0.360836
genus.Flavonifractor	ieu-b-10	-0.131538	0.0695174	-0.190027	0.038007	1.46041	0.465398
genus.Flavonifractor	ieu-b-11	-0.0210675	0.336481	-0.0275325	0.317866	-0.0310923	0.949885
genus.Flavonifractor	ieu-b-12	0.000377639	0.96949	-0.00460301	0.713789	0.190669	0.477069
genus.Flavonifractor	ieu-b-13	-0.0271756	0.0956171	-0.03511	0.0495487	0.38369	0.350896
genus.Flavonifractor	ieu-b-14	-0.0227505	0.0645852	-0.0224432	0.147281	0.00277568	0.992016
genus.Flavonifractor	ieu-b-15	-0.0115135	0.603185	-0.018527	0.49602	0.184964	0.722975
genus.Flavonifractor	ieu-b-16	-0.0135131	0.0674009	-0.0151207	0.103219	0.102484	0.581462
genus.Flavonifractor	ieu-b-17	-0.0107959	0.492327	-0.0146626	0.425913	-0.140198	0.706829
genus.Flavonifractor	ieu-b-8	-0.116881	0.0598308	-0.119101	0.170419	1.3442	0.442527
genus.Flavonifractor	ieu-b-9	-0.197077	0.0638721	-0.248512	0.0599373	-0.465945	0.889334
genus.Fusicatenibacter	ieu-b-10	-0.0542024	0.474038	-0.048911	0.527228	0.377755	0.170266
genus.Fusicatenibacter	ieu-b-11	-0.00313834	0.833034	-0.011288	0.591205	0.0198768	0.727938
genus.Fusicatenibacter	ieu-b-12	-0.00791167	0.338705	-0.00257875	0.795178	0.0527217	0.0630659
genus.Fusicatenibacter	ieu-b-13	0.00685785	0.555415	0.0144588	0.269923	0.0779905	0.0711547
genus.Fusicatenibacter	ieu-b-14	0.00392089	0.639761	-0.000268344	0.979982	0.0306764	0.346834
genus.Fusicatenibacter	ieu-b-15	-0.011137	0.458989	-0.0208586	0.298296	0.0331779	0.565249
genus.Fusicatenibacter	ieu-b-16	-0.00174992	0.727481	0.00261726	0.708365	0.00465372	0.807547
genus.Fusicatenibacter	ieu-b-17	-0.000393517	0.970694	0.00439108	0.76509	-0.0134211	0.745118
genus.Fusicatenibacter	ieu-b-8	-0.048849	0.448868	-0.068499	0.307049	0.426973	0.0511571
genus.Fusicatenibacter	ieu-b-9	-0.0356572	0.647175	-0.0816915	0.431165	0.423641	0.145043
genus.Gordonibacter	ieu-b-10	-0.0157446	0.626385	0.0103844	0.79894	-0.0592678	0.707062
genus.Gordonibacter	ieu-b-11	-0.00818442	0.361033	-0.00206752	0.860481	-0.0214401	0.605772
genus.Gordonibacter	ieu-b-12	-0.00218158	0.62118	-0.00741631	0.188538	0.0214953	0.285599
genus.Gordonibacter	ieu-b-13	-0.00531969	0.461184	-0.00622471	0.433303	0.0304143	0.360194
genus.Gordonibacter	ieu-b-14	-0.0109008	0.0305531	-0.0068094	0.328927	-0.0263494	0.282903
genus.Gordonibacter	ieu-b-15	0.00798773	0.376913	0.00634401	0.575629	-0.038096	0.376686
genus.Gordonibacter	ieu-b-16	0.0030273	0.316172	0.00403251	0.285523	-0.00045021	0.973964
genus.Gordonibacter	ieu-b-17	0.00054357	0.937281	-0.00372278	0.676508	-0.0261061	0.431555
genus.Gordonibacter	ieu-b-8	-0.0174879	0.602082	-0.021372	0.590893	-0.0685576	0.789326
genus.Gordonibacter	ieu-b-9	0.00647466	0.89812	-0.00113602	0.984813	0.100684	0.688881
genus.Haemophilus	ieu-b-10	-0.132018	0.0969004	-	-	-	-
genus.Haemophilus	ieu-b-11	-0.02485	0.303315	-	-	-	-
genus.Haemophilus	ieu-b-12	0.0270266	0.0130862	-	-	-	-
genus.Haemophilus	ieu-b-13	0.0490943	0.000940061	-	-	-	-
genus.Haemophilus	ieu-b-14	-0.00932246	0.787977	-	-	-	-
genus.Haemophilus	ieu-b-15	-0.027071	0.266291	-	-	-	-
genus.Haemophilus	ieu-b-16	0.00719438	0.376641	-	-	-	-
genus.Haemophilus	ieu-b-17	-0.032745	0.0586202	-	-	-	-
genus.Haemophilus	ieu-b-8	-	-	-	-	-	-
genus.Haemophilus	ieu-b-9	0.0235044	0.842909	-	-	-	-
genus.Holdemanella	ieu-b-10	-0.0451458	0.462871	-0.0426754	0.54752	0.0435126	0.842898
genus.Holdemanella	ieu-b-11	-0.00784728	0.693132	0.00506173	0.808089	0.0733133	0.27903
genus.Holdemanella	ieu-b-12	0.00656542	0.3826	0.0119868	0.192011	-0.029797	0.314437
genus.Holdemanella	ieu-b-13	0.00109088	0.920985	-0.00373881	0.776294	-0.0205919	0.623616
genus.Holdemanella	ieu-b-14	-0.00587301	0.569176	-0.00324307	0.787767	0.00427945	0.906093
genus.Holdemanella	ieu-b-15	-0.0338738	0.0381284	-0.0275993	0.177876	-0.0135384	0.812522
genus.Holdemanella	ieu-b-16	-0.00408708	0.453954	-0.00419596	0.502183	-0.0018336	0.92282
genus.Holdemanella	ieu-b-17	0.0255517	0.098818	0.0156061	0.370847	0.0152085	0.842196
genus.Holdemanella	ieu-b-8	0.00608654	0.907787	-0.0138469	0.834413	-0.0869028	0.660283
genus.Holdemanella	ieu-b-9	0.149188	0.128482	0.155613	0.150851	-0.17288	0.612849
genus.Holdemania	ieu-b-10	-0.0370142	0.40736	-0.0426762	0.475887	0.0191215	0.881337
genus.Holdemania	ieu-b-11	-0.00444018	0.778158	-0.00660319	0.715318	0.0284071	0.548061
genus.Holdemania	ieu-b-12	0.0018742	0.756896	0.00436744	0.573253	0.00889435	0.610313
genus.Holdemania	ieu-b-13	0.00481076	0.550296	0.00531647	0.598292	0.0166724	0.480099
genus.Holdemania	ieu-b-14	-0.000248744	0.97371	-0.00315981	0.749632	-0.0247084	0.286047
genus.Holdemania	ieu-b-15	-0.0145272	0.28347	-0.00403322	0.82009	0.0108035	0.783295
genus.Holdemania	ieu-b-16	-0.00179914	0.691255	-0.0044608	0.479184	0.0177287	0.215485
genus.Holdemania	ieu-b-17	-0.00163121	0.865788	0.00257954	0.836403	0.0250557	0.384664
genus.Holdemania	ieu-b-8	-0.01616	0.692516	-0.0234265	0.648454	0.106058	0.358132
genus.Holdemania	ieu-b-9	-0.0121622	0.852186	-0.0114983	0.896619	0.275927	0.189608
genus.Howardella	ieu-b-10	0.0313119	0.306599	0.0265465	0.523727	0.0610446	0.655571
genus.Howardella	ieu-b-11	0.0176001	0.138431	0.0206938	0.127915	0.0037484	0.948414
genus.Howardella	ieu-b-12	0.00603128	0.145195	0.00413204	0.427701	0.0158432	0.410143
genus.Howardella	ieu-b-13	0.00915197	0.0966795	0.00527635	0.481897	0.0276314	0.292013
genus.Howardella	ieu-b-14	0.0052373	0.430228	-5.32514e-05	0.994032	-0.0253122	0.401007
genus.Howardella	ieu-b-15	0.00208093	0.822732	-0.00336443	0.776899	0.0642473	0.16609
genus.Howardella	ieu-b-16	0.00150777	0.626294	0.00117243	0.782809	-0.00759594	0.589304
genus.Howardella	ieu-b-17	0.00422526	0.572943	0.00202793	0.822367	-0.0304248	0.373332
genus.Howardella	ieu-b-8	0.0330388	0.208017	0.0584735	0.0908333	-0.0214949	0.853808
genus.Howardella	ieu-b-9	0.0810415	0.0695466	0.0871182	0.156345	-0.125751	0.536794
genus.Hungatella	ieu-b-10	0.0412975	0.416032	0.0697437	0.279239	-0.752246	0.680119
genus.Hungatella	ieu-b-11	0.0280634	0.0594473	0.0213894	0.282747	0.378919	0.517708
genus.Hungatella	ieu-b-12	0.00333192	0.620018	0.0027623	0.743294	0.179467	0.50302
genus.Hungatella	ieu-b-13	0.0113271	0.205457	0.0135364	0.219138	-0.0150056	0.960423
genus.Hungatella	ieu-b-14	0.00498756	0.552054	0.00373027	0.722833	-0.224911	0.501232
genus.Hungatella	ieu-b-15	-0.00793238	0.761332	-0.00240842	0.914723	-0.901533	0.284924
genus.Hungatella	ieu-b-16	-0.000622933	0.901347	-6.08593e-05	0.99193	0.0399029	0.817567
genus.Hungatella	ieu-b-17	0.00571103	0.593631	0.0095657	0.449127	-0.0258312	0.943166
genus.Hungatella	ieu-b-8	0.0134861	0.794445	-	-	-	-
genus.Hungatella	ieu-b-9	0.0534882	0.461014	0.0999103	0.277583	-0.396012	0.891871
genus.Intestinibacter	ieu-b-10	-0.0544079	0.21482	-0.0618086	0.297436	-0.0838017	0.550315
genus.Intestinibacter	ieu-b-11	0.00279515	0.854516	0.0139309	0.454767	0.0392632	0.419008
genus.Intestinibacter	ieu-b-12	-0.000246672	0.968505	0.00337151	0.685012	0.0166997	0.394171
genus.Intestinibacter	ieu-b-13	-0.00359701	0.73922	-0.00421761	0.722348	0.00174119	0.960528
genus.Intestinibacter	ieu-b-14	-0.0211289	0.0773156	-0.0264974	0.021541	-0.0320762	0.419571
genus.Intestinibacter	ieu-b-15	-0.00582705	0.663406	-0.0133176	0.434882	-0.0151018	0.718824
genus.Intestinibacter	ieu-b-16	0.00407697	0.382899	0.00287475	0.613412	0.0182829	0.225549
genus.Intestinibacter	ieu-b-17	-0.00335781	0.78236	-0.00906578	0.513572	0.00745014	0.850179
genus.Intestinibacter	ieu-b-8	-0.0618597	0.135132	-0.0705293	0.153841	-0.100755	0.471856
genus.Intestinibacter	ieu-b-9	-0.0544306	0.49996	-0.0942442	0.323759	0.0220466	0.932834
genus.Intestinimonas	ieu-b-10	0.0163351	0.763914	0.0203967	0.759796	0.105309	0.513425
genus.Intestinimonas	ieu-b-11	-0.0241236	0.137498	-0.0289306	0.146998	-0.0514831	0.301836
genus.Intestinimonas	ieu-b-12	-0.00463091	0.526998	-0.0106943	0.267547	-0.0292191	0.210092
genus.Intestinimonas	ieu-b-13	-0.010986	0.259333	-0.0145224	0.249197	-0.0319129	0.288176
genus.Intestinimonas	ieu-b-14	-0.00646164	0.479154	-0.00986405	0.422551	0.0292773	0.297056
genus.Intestinimonas	ieu-b-15	0.00612488	0.708451	0.0161769	0.423919	-0.0117128	0.802228
genus.Intestinimonas	ieu-b-16	0.00127863	0.815403	0.00369935	0.60722	0.0255647	0.155932
genus.Intestinimonas	ieu-b-17	0.00697352	0.593425	0.00541186	0.741619	-0.0105193	0.79541
genus.Intestinimonas	ieu-b-8	0.0131997	0.777151	0.018163	0.754512	0.119473	0.397681
genus.Intestinimonas	ieu-b-9	-0.011518	0.883855	0.0299008	0.765169	0.111469	0.627021
genus.Lachnoclostridium	ieu-b-10	0.0553528	0.373445	0.0631997	0.442653	-0.200109	0.376408
genus.Lachnoclostridium	ieu-b-11	-0.00452391	0.845451	0.0145673	0.553594	0.0206652	0.822302
genus.Lachnoclostridium	ieu-b-12	-0.0129154	0.124064	-0.000289993	0.978163	-0.059528	0.0715195
genus.Lachnoclostridium	ieu-b-13	-0.00627088	0.545102	0.00140379	0.920134	-0.00569295	0.882901
genus.Lachnoclostridium	ieu-b-14	0.00774355	0.42608	0.000924791	0.94306	0.0113621	0.755035
genus.Lachnoclostridium	ieu-b-15	-0.0112895	0.58445	0.0134284	0.605588	-0.0129351	0.875364
genus.Lachnoclostridium	ieu-b-16	0.00186309	0.749449	0.0061442	0.435504	-0.00252586	0.907557
genus.Lachnoclostridium	ieu-b-17	-0.0166544	0.341013	0.00298251	0.879513	-0.0373566	0.593243
genus.Lachnoclostridium	ieu-b-8	0.0149255	0.779552	0.0388668	0.573999	-0.296753	0.150062
genus.Lachnoclostridium	ieu-b-9	-0.104712	0.288815	-0.114003	0.34644	-0.341211	0.35725
genus.Lachnospira	ieu-b-10	-0.060871	0.416172	-0.0222605	0.822361	-0.0306496	0.956423
genus.Lachnospira	ieu-b-11	-0.0244522	0.339899	-0.0119985	0.709905	-0.25551	0.210004
genus.Lachnospira	ieu-b-12	-0.000951315	0.926353	0.000930845	0.942447	0.0340804	0.668872
genus.Lachnospira	ieu-b-13	0.0150874	0.412323	0.0157683	0.418104	0.0278891	0.863149
genus.Lachnospira	ieu-b-14	-0.0187214	0.144639	-0.0124798	0.453448	-0.130519	0.243173
genus.Lachnospira	ieu-b-15	-0.0226839	0.325051	-0.0304799	0.305001	0.04644	0.792683
genus.Lachnospira	ieu-b-16	0.00138735	0.85703	0.00520803	0.618126	-0.0472575	0.446298
genus.Lachnospira	ieu-b-17	-0.00752831	0.821464	0.018522	0.493231	0.204933	0.455276
genus.Lachnospira	ieu-b-8	-0.0769729	0.293833	0.00422156	0.962973	0.299072	0.620591
genus.Lachnospira	ieu-b-9	-0.0585097	0.730908	0.0723978	0.679306	0.966686	0.494153
genus.LachnospiraceaeUCG001	ieu-b-10	0.0560244	0.324071	-0.00115438	0.98586	-0.471409	0.15617
genus.LachnospiraceaeUCG001	ieu-b-11	0.025974	0.0755601	0.0258744	0.184083	-0.0619672	0.510416
genus.LachnospiraceaeUCG001	ieu-b-12	0.010831	0.0999333	0.0122458	0.155508	0.0444042	0.311238
genus.LachnospiraceaeUCG001	ieu-b-13	0.013869	0.208904	0.0218673	0.0646888	-0.0764965	0.256504
genus.LachnospiraceaeUCG001	ieu-b-14	-0.00354528	0.736721	0.00538664	0.635857	-0.109072	0.0810666
genus.LachnospiraceaeUCG001	ieu-b-15	-0.0116557	0.429719	-0.00378772	0.839667	-7.32184e-05	0.999371
genus.LachnospiraceaeUCG001	ieu-b-16	0.00715693	0.146344	0.00623095	0.334257	0.00529938	0.86452
genus.LachnospiraceaeUCG001	ieu-b-17	-0.00941387	0.443921	-0.0210357	0.146397	0.0244928	0.769652
genus.LachnospiraceaeUCG001	ieu-b-8	0.0317671	0.50938	0.00744818	0.897471	-0.414252	0.149852
genus.LachnospiraceaeUCG001	ieu-b-9	0.0542724	0.444188	0.0715272	0.438503	-0.360464	0.435089
genus.LachnospiraceaeUCG004	ieu-b-10	0.0790754	0.0893576	0.0733992	0.257786	0.219952	0.280907
genus.LachnospiraceaeUCG004	ieu-b-11	0.0259786	0.0619095	0.0194565	0.318481	0.112913	0.0778878
genus.LachnospiraceaeUCG004	ieu-b-12	0.00681156	0.278338	0.00652178	0.426843	0.0181172	0.499155
genus.LachnospiraceaeUCG004	ieu-b-13	0.00847633	0.310566	0.000449477	0.967848	-0.0220973	0.534696
genus.LachnospiraceaeUCG004	ieu-b-14	-0.00599581	0.444264	-0.00392543	0.713556	0.0271462	0.420001
genus.LachnospiraceaeUCG004	ieu-b-15	0.0125676	0.478882	0.0292958	0.160328	0.0016631	0.983135
genus.LachnospiraceaeUCG004	ieu-b-16	-0.00317381	0.530107	-0.00758201	0.252261	-0.00529434	0.813756
genus.LachnospiraceaeUCG004	ieu-b-17	-0.00923781	0.394872	-0.00885816	0.515283	-0.0273091	0.571401
genus.LachnospiraceaeUCG004	ieu-b-8	0.0317406	0.426106	0.039684	0.457999	0.103914	0.541718
genus.LachnospiraceaeUCG004	ieu-b-9	-0.106318	0.117095	-0.111081	0.20401	-0.232658	0.420005
genus.LachnospiraceaeUCG008	ieu-b-10	0.0761889	0.072733	0.042189	0.439367	0.450172	0.232476
genus.LachnospiraceaeUCG008	ieu-b-11	0.00319358	0.841285	0.0119155	0.498732	0.120391	0.38562
genus.LachnospiraceaeUCG008	ieu-b-12	-0.00131262	0.818841	0.00113922	0.870786	0.0393426	0.422031
genus.LachnospiraceaeUCG008	ieu-b-13	0.000447012	0.956217	0.00216963	0.828538	-0.0247663	0.73684
genus.LachnospiraceaeUCG008	ieu-b-14	0.0132306	0.0641975	0.0135905	0.140192	0.0648616	0.302766
genus.LachnospiraceaeUCG008	ieu-b-15	0.0128328	0.317468	0.0134961	0.378025	0.0553851	0.604364
genus.LachnospiraceaeUCG008	ieu-b-16	-0.00583868	0.310498	-0.000237477	0.968327	-0.0727821	0.114151
genus.LachnospiraceaeUCG008	ieu-b-17	0.0075057	0.47323	0.010256	0.404058	-0.0870655	0.316819
genus.LachnospiraceaeUCG008	ieu-b-8	0.0783256	0.031258	0.0962116	0.033882	0.0570782	0.8457
genus.LachnospiraceaeUCG008	ieu-b-9	0.0670632	0.279313	0.0574581	0.45391	-0.336424	0.518017
genus.LachnospiraceaeUCG010	ieu-b-10	0.054937	0.44485	0.0665389	0.421531	0.11352	0.559028
genus.LachnospiraceaeUCG010	ieu-b-11	-0.00409773	0.818443	-0.00823035	0.724051	-0.00930338	0.832345
genus.LachnospiraceaeUCG010	ieu-b-12	0.0170233	0.0345057	0.014671	0.155337	0.00799084	0.689913
genus.LachnospiraceaeUCG010	ieu-b-13	0.0101894	0.35675	0.00442982	0.741062	-0.0263004	0.35667
genus.LachnospiraceaeUCG010	ieu-b-14	0.0134942	0.30985	0.0130098	0.322974	0.027012	0.478765
genus.LachnospiraceaeUCG010	ieu-b-15	0.0112654	0.531525	0.0157126	0.467375	0.042253	0.374129
genus.LachnospiraceaeUCG010	ieu-b-16	0.00161648	0.788648	-0.00288581	0.719497	-0.0181122	0.275977
genus.LachnospiraceaeUCG010	ieu-b-17	0.0176021	0.170057	0.00442791	0.789719	-0.0033498	0.915305
genus.LachnospiraceaeUCG010	ieu-b-8	0.071576	0.244704	0.0414449	0.577281	0.000100449	0.999453
genus.LachnospiraceaeUCG010	ieu-b-9	0.233822	0.0316382	0.267538	0.0403146	-0.100618	0.663602
genus.Lactobacillus	ieu-b-10	0.0487869	0.454468	0.0679507	0.368187	-0.132088	0.752949
genus.Lactobacillus	ieu-b-11	0.0456808	0.0204611	0.042805	0.0832806	0.0130812	0.914136
genus.Lactobacillus	ieu-b-12	-0.00537289	0.545865	-0.00974688	0.379225	-0.0467984	0.477458
genus.Lactobacillus	ieu-b-13	-0.00190779	0.874477	0.00478423	0.749656	0.00519583	0.960344
genus.Lactobacillus	ieu-b-14	0.000800726	0.950753	-	-	-	-
genus.Lactobacillus	ieu-b-15	-0.0108718	0.584791	-0.00778587	0.740386	0.015332	0.900563
genus.Lactobacillus	ieu-b-16	-0.000618892	0.953137	0.00741477	0.41546	0.060742	0.350921
genus.Lactobacillus	ieu-b-17	0.027899	0.251153	0.0361451	0.0724394	0.140387	0.457521
genus.Lactobacillus	ieu-b-8	0.0457714	0.412285	0.0161507	0.819701	0.118192	0.758897
genus.Lactobacillus	ieu-b-9	0.100446	0.510267	0.175195	0.19266	1.01499	0.283778
genus.Lactococcus	ieu-b-10	0.0137137	0.697156	-0.0305904	0.478398	-0.159966	0.320008
genus.Lactococcus	ieu-b-11	-0.000619827	0.951757	0.00431246	0.734758	-0.0109697	0.819859
genus.Lactococcus	ieu-b-12	-0.00693496	0.18697	-0.010914	0.0793108	0.00665689	0.802377
genus.Lactococcus	ieu-b-13	-0.00487226	0.590893	-0.00886682	0.288349	0.0513937	0.204205
genus.Lactococcus	ieu-b-14	0.00792441	0.310565	0.001404	0.852736	-0.0440727	0.185303
genus.Lactococcus	ieu-b-15	0.00422965	0.682953	0.00541675	0.680226	-0.0196269	0.688904
genus.Lactococcus	ieu-b-16	-2.40863e-05	0.994435	0.00372108	0.395015	0.00182265	0.911417
genus.Lactococcus	ieu-b-17	0.000872719	0.905622	0.00113466	0.897405	0.0449596	0.237335
genus.Lactococcus	ieu-b-8	0.0202602	0.533704	0.0266128	0.55042	-0.021272	0.917085
genus.Lactococcus	ieu-b-9	0.00613279	0.915571	-0.0569391	0.376854	0.45875	0.0964031
genus.Marvinbryantia	ieu-b-10	0.078925	0.393939	0.103069	0.256563	-0.119234	0.817434
genus.Marvinbryantia	ieu-b-11	0.0245328	0.387603	0.0402865	0.130154	0.0463579	0.774911
genus.Marvinbryantia	ieu-b-12	0.00408739	0.63259	0.00467404	0.674187	0.0261766	0.548485
genus.Marvinbryantia	ieu-b-13	-0.00831311	0.470287	-0.00677604	0.670812	0.0163338	0.798652
genus.Marvinbryantia	ieu-b-14	0.0172287	0.105723	0.00997852	0.493137	0.0221649	0.716706
genus.Marvinbryantia	ieu-b-15	0.000778101	0.969959	0.00776379	0.768284	-0.0414912	0.720012
genus.Marvinbryantia	ieu-b-16	0.00547802	0.513731	0.00149105	0.868394	0.0427896	0.342602
genus.Marvinbryantia	ieu-b-17	0.00909829	0.504109	-0.000155315	0.992928	0.0531956	0.452801
genus.Marvinbryantia	ieu-b-8	0.0451733	0.599395	0.0167367	0.833129	-0.0867544	0.858224
genus.Marvinbryantia	ieu-b-9	-0.00942299	0.934759	-0.0863607	0.476818	0.36908	0.557796
genus.Methanobrevibacter	ieu-b-10	0.0360819	0.60417	-0.0123958	0.807777	0.223796	0.471534
genus.Methanobrevibacter	ieu-b-11	0.00235564	0.837128	0.0071333	0.598262	-0.00170825	0.969157
genus.Methanobrevibacter	ieu-b-12	-0.00682486	0.187111	-0.00643608	0.266538	-0.0109507	0.598629
genus.Methanobrevibacter	ieu-b-13	-0.00459796	0.626619	-0.00113828	0.899668	0.0394936	0.234695
genus.Methanobrevibacter	ieu-b-14	0.000102091	0.987366	0.0023344	0.765488	0.0208343	0.444002
genus.Methanobrevibacter	ieu-b-15	0.013131	0.415469	0.00411472	0.771601	0.0572592	0.434603
genus.Methanobrevibacter	ieu-b-16	0.00490621	0.512609	0.00702275	0.170103	0.0194894	0.576
genus.Methanobrevibacter	ieu-b-17	-0.0079432	0.3348	-0.0122298	0.187188	0.00777919	0.808064
genus.Methanobrevibacter	ieu-b-8	0.0321453	0.509804	-0.00609692	0.885789	0.183119	0.393743
genus.Methanobrevibacter	ieu-b-9	-0.00984767	0.858776	-0.0141633	0.829961	0.0901498	0.681228
genus.Odoribacter	ieu-b-10	0.0977263	0.277407	0.0989888	0.397686	-0.173783	0.644411
genus.Odoribacter	ieu-b-11	0.0243604	0.464062	-0.000328052	0.992669	-0.0268937	0.874645
genus.Odoribacter	ieu-b-12	0.0103818	0.386511	0.0040881	0.781592	0.0107022	0.860233
genus.Odoribacter	ieu-b-13	0.0295164	0.110372	0.0402368	0.0706699	0.097262	0.298917
genus.Odoribacter	ieu-b-14	0.0136137	0.625216	-0.0108719	0.626044	0.118868	0.253254
genus.Odoribacter	ieu-b-15	0.0201061	0.454574	0.0268913	0.410233	-0.0478388	0.667135
genus.Odoribacter	ieu-b-16	0.0037779	0.868745	0.0183492	0.182869	0.0444534	0.708491
genus.Odoribacter	ieu-b-17	-0.0168197	0.378535	-0.0161725	0.504292	-0.0194365	0.79718
genus.Odoribacter	ieu-b-8	0.0991023	0.197397	0.118319	0.217773	-0.0516319	0.863766
genus.Odoribacter	ieu-b-9	0.153841	0.235287	0.195555	0.228795	0.369358	0.52507
genus.Olsenella	ieu-b-10	-0.0351019	0.429415	0.028014	0.590722	0.313424	0.569756
genus.Olsenella	ieu-b-11	0.00525638	0.76743	-0.00738472	0.625058	-0.0488203	0.826372
genus.Olsenella	ieu-b-12	0.0015156	0.736251	0.00403298	0.446013	-0.0238387	0.642939
genus.Olsenella	ieu-b-13	0.00455592	0.446512	0.00902172	0.231011	0.025697	0.705806
genus.Olsenella	ieu-b-14	-0.00308656	0.582131	-0.000441288	0.950381	0.0446965	0.493243
genus.Olsenella	ieu-b-15	-0.00456055	0.650553	-0.0101575	0.414489	-0.086705	0.461682
genus.Olsenella	ieu-b-16	-0.000352162	0.916644	-0.00326581	0.431705	-0.0303349	0.442441
genus.Olsenella	ieu-b-17	-0.000616074	0.931538	-0.000298079	0.973596	-0.0560227	0.501636
genus.Olsenella	ieu-b-8	-0.00858171	0.831781	0.0233675	0.566567	0.191192	0.711846
genus.Olsenella	ieu-b-9	0.0231641	0.660383	-0.00090153	0.990115	-0.0436376	0.943589
genus.Oscillibacter	ieu-b-10	0.0211262	0.64375	0.0151776	0.804614	0.168915	0.423429
genus.Oscillibacter	ieu-b-11	-0.00867815	0.605034	-0.00323795	0.868143	-0.135674	0.0554329
genus.Oscillibacter	ieu-b-12	0.00408093	0.655935	0.00522071	0.561134	0.0167597	0.694773
genus.Oscillibacter	ieu-b-13	0.0205855	0.03988	0.0147678	0.183691	0.016416	0.727295
genus.Oscillibacter	ieu-b-14	0.0164659	0.0494126	0.0171875	0.11452	0.0584473	0.125194
genus.Oscillibacter	ieu-b-15	0.000410603	0.977905	0.0087688	0.62828	0.0635293	0.331489
genus.Oscillibacter	ieu-b-16	-0.00562572	0.213758	-0.00204798	0.736449	0.0102226	0.601711
genus.Oscillibacter	ieu-b-17	0.0144684	0.133432	0.017831	0.144054	-0.00654618	0.873758
genus.Oscillibacter	ieu-b-8	0.0474951	0.32408	0.0422268	0.440665	0.16523	0.487839
genus.Oscillibacter	ieu-b-9	0.0807037	0.215302	0.0771745	0.3609	0.111152	0.711692
genus.Oscillospira	ieu-b-10	0.0816121	0.413044	0.0631549	0.455204	0.402003	0.513433
genus.Oscillospira	ieu-b-11	-0.0153325	0.611998	0.00463275	0.872849	-0.0243811	0.878131
genus.Oscillospira	ieu-b-12	0.000384056	0.960458	-0.000845844	0.931649	-0.0180733	0.616478
genus.Oscillospira	ieu-b-13	-0.00899196	0.383414	-0.00486762	0.715664	-0.00887747	0.850458
genus.Oscillospira	ieu-b-14	0.0082341	0.394113	0.0107088	0.411714	0.0433213	0.363178
genus.Oscillospira	ieu-b-15	0.0274378	0.15172	0.0177824	0.472131	0.0420148	0.679589
genus.Oscillospira	ieu-b-16	0.00267109	0.644821	0.000285204	0.968621	0.0214978	0.441132
genus.Oscillospira	ieu-b-17	-0.00908106	0.585654	-0.0136212	0.442561	-0.0976365	0.207873
genus.Oscillospira	ieu-b-8	0.0586201	0.467644	0.0315617	0.650245	0.0588657	0.908574
genus.Oscillospira	ieu-b-9	-0.000791888	0.994125	0.0599477	0.606103	-0.379487	0.551687
genus.Oxalobacter	ieu-b-10	-0.0210972	0.554796	-0.0289682	0.537083	-0.261134	0.293909
genus.Oxalobacter	ieu-b-11	-0.0112852	0.27124	-0.00637764	0.615867	-0.0877919	0.236634
genus.Oxalobacter	ieu-b-12	-0.00212757	0.729537	-0.00666833	0.306805	-0.016509	0.711961
genus.Oxalobacter	ieu-b-13	0.0036035	0.557928	0.00733012	0.342696	-0.0417105	0.331408
genus.Oxalobacter	ieu-b-14	-0.00570424	0.322445	-0.00890004	0.204434	-0.0132389	0.727681
genus.Oxalobacter	ieu-b-15	-0.0034003	0.742377	-0.000914647	0.940935	0.0166353	0.806248
genus.Oxalobacter	ieu-b-16	-0.00025618	0.956043	-0.00398979	0.421582	-0.00206661	0.951487
genus.Oxalobacter	ieu-b-17	-0.00250363	0.734197	-0.00546235	0.565357	-0.0421238	0.404987
genus.Oxalobacter	ieu-b-8	-0.0229971	0.507588	-0.0123739	0.769324	-0.302894	0.185958
genus.Oxalobacter	ieu-b-9	0.00786312	0.89259	-0.00908918	0.888692	-0.337619	0.401514
genus.Parabacteroides	ieu-b-10	-0.0671124	0.42645	-0.0364732	0.716416	0.318853	0.633793
genus.Parabacteroides	ieu-b-11	-0.0262963	0.297635	-0.0283116	0.353207	-0.0969366	0.633158
genus.Parabacteroides	ieu-b-12	-0.029535	0.00956694	-0.0280583	0.0455317	-0.0526944	0.571354
genus.Parabacteroides	ieu-b-13	-0.00291567	0.847456	-0.00509945	0.77105	0.022146	0.851827
genus.Parabacteroides	ieu-b-14	-0.00477219	0.77346	-0.00206444	0.903086	0.179779	0.20801
genus.Parabacteroides	ieu-b-15	0.00282422	0.933855	0.0260581	0.425374	0.218947	0.462443
genus.Parabacteroides	ieu-b-16	0.013048	0.126097	0.0139959	0.168239	0.079854	0.307633
genus.Parabacteroides	ieu-b-17	-0.016112	0.56138	-0.00223894	0.923927	-0.339471	0.113114
genus.Parabacteroides	ieu-b-8	-0.0864268	0.231152	-0.0642745	0.432236	0.130609	0.814914
genus.Parabacteroides	ieu-b-9	-0.179576	0.185076	-0.108908	0.470904	-1.70572	0.178233
genus.Paraprevotella	ieu-b-10	-0.0847867	0.126594	-0.0701364	0.270346	-0.20942	0.485779
genus.Paraprevotella	ieu-b-11	-0.0143534	0.288605	-0.0119989	0.483319	0.0975348	0.242004
genus.Paraprevotella	ieu-b-12	-0.00142531	0.814887	0.00271805	0.71386	-0.0216129	0.536398
genus.Paraprevotella	ieu-b-13	0.0141169	0.153756	0.0101228	0.356546	-0.000530748	0.993099
genus.Paraprevotella	ieu-b-14	0.00382988	0.643639	-0.000920045	0.923436	0.00519605	0.919969
genus.Paraprevotella	ieu-b-15	-0.00887204	0.542489	-0.0104067	0.563717	-0.102612	0.225238
genus.Paraprevotella	ieu-b-16	-0.00427855	0.363207	-0.00400583	0.499834	0.0173153	0.532058
genus.Paraprevotella	ieu-b-17	0.013268	0.180829	0.0160189	0.191498	0.0070105	0.90992
genus.Paraprevotella	ieu-b-8	-0.00812675	0.864649	0.0156181	0.777261	-0.0591952	0.807084
genus.Paraprevotella	ieu-b-9	0.129042	0.114185	0.149388	0.117437	-0.0057872	0.988919
genus.Parasutterella	ieu-b-10	-0.0404131	0.406014	-0.0327915	0.568936	-0.0476205	0.743793
genus.Parasutterella	ieu-b-11	-0.0229709	0.0696258	-0.0136126	0.435045	-0.0131555	0.705011
genus.Parasutterella	ieu-b-12	0.0028074	0.622925	0.00106038	0.89192	0.0020959	0.89304
genus.Parasutterella	ieu-b-13	0.00915619	0.227643	0.0132792	0.188532	0.0174249	0.411659
genus.Parasutterella	ieu-b-14	-0.011109	0.205387	-0.0181402	0.0749152	-0.0514991	0.0288874
genus.Parasutterella	ieu-b-15	0.0134122	0.294514	0.0177627	0.273502	0.0232273	0.512131
genus.Parasutterella	ieu-b-16	0.00478387	0.274197	0.00340959	0.560496	-0.00121288	0.922737
genus.Parasutterella	ieu-b-17	0.00794949	0.382344	0.00624575	0.611586	-0.0113816	0.64943
genus.Parasutterella	ieu-b-8	-0.00951721	0.804578	-0.0280205	0.571438	-0.0621059	0.590617
genus.Parasutterella	ieu-b-9	0.0682032	0.269146	0.0650769	0.401028	0.0552625	0.744808
genus.Peptococcus	ieu-b-10	0.0453053	0.20567	0.0156269	0.746532	-0.113638	0.495016
genus.Peptococcus	ieu-b-11	0.00659938	0.575276	-0.00613077	0.63627	0.00979179	0.868048
genus.Peptococcus	ieu-b-12	0.00500554	0.39038	0.00682135	0.318421	0.0474406	0.0700077
genus.Peptococcus	ieu-b-13	-0.00241949	0.762251	0.00476735	0.603768	0.0193709	0.621606
genus.Peptococcus	ieu-b-14	0.000338469	0.955238	-0.000115785	0.98773	-0.0296818	0.297047
genus.Peptococcus	ieu-b-15	0.0151752	0.142298	0.0141642	0.252584	-0.0107234	0.823036
genus.Peptococcus	ieu-b-16	0.00559369	0.16777	0.00149603	0.75412	0.0255599	0.195331
genus.Peptococcus	ieu-b-17	-0.000833706	0.935138	0.00310899	0.759943	0.0162889	0.748661
genus.Peptococcus	ieu-b-8	-0.000302387	0.992582	0.010612	0.788234	0.00113603	0.994136
genus.Peptococcus	ieu-b-9	-0.0277045	0.750083	-0.0571886	0.460537	0.342137	0.404907
genus.Phascolarctobacterium	ieu-b-10	0.013332	0.915513	-	-	-	-
genus.Phascolarctobacterium	ieu-b-11	0.00562299	0.787718	0.0162031	0.504808	0.0552724	0.652566
genus.Phascolarctobacterium	ieu-b-12	0.00235624	0.859629	0.00341428	0.765975	0.0476832	0.593606
genus.Phascolarctobacterium	ieu-b-13	0.0189535	0.13046	0.0166455	0.249263	0.0894301	0.294187
genus.Phascolarctobacterium	ieu-b-14	0.0227788	0.168312	0.0151693	0.360202	-0.0420638	0.689848
genus.Phascolarctobacterium	ieu-b-15	-0.0350884	0.0961792	-0.0288528	0.251944	0.0390809	0.748896
genus.Phascolarctobacterium	ieu-b-16	0.012194	0.246969	0.0173198	0.0473503	0.0489647	0.497843
genus.Phascolarctobacterium	ieu-b-17	0.0276662	0.0654487	0.0253931	0.152466	0.0180341	0.834453
genus.Phascolarctobacterium	ieu-b-8	0.000704716	0.994947	-	-	-	-
genus.Phascolarctobacterium	ieu-b-9	0.166591	0.102001	0.134243	0.290625	0.699982	0.308292
genus.Prevotella7	ieu-b-10	-0.0215722	0.527642	-0.0185694	0.668922	0.0199939	0.931704
genus.Prevotella7	ieu-b-11	-0.0114064	0.276229	-0.0150062	0.263951	-0.00541173	0.946413
genus.Prevotella7	ieu-b-12	0.00041689	0.928391	0.00088842	0.881102	0.00592486	0.848591
genus.Prevotella7	ieu-b-13	-0.00244974	0.790079	-0.00781512	0.399971	-0.0690226	0.279843
genus.Prevotella7	ieu-b-14	0.00550707	0.341478	0.00414853	0.575573	0.0401615	0.341277
genus.Prevotella7	ieu-b-15	0.010507	0.311391	0.0116939	0.40199	0.0298752	0.671387
genus.Prevotella7	ieu-b-16	-0.00127991	0.778275	0.00260493	0.606027	-0.0310883	0.335197
genus.Prevotella7	ieu-b-17	-0.0121532	0.132088	-0.00303792	0.758192	-0.0881387	0.148432
genus.Prevotella7	ieu-b-8	-0.0104669	0.746299	-0.0096431	0.805007	-0.188584	0.641468
genus.Prevotella7	ieu-b-9	-0.0253698	0.731787	0.0133892	0.843662	-0.877112	0.0662526
genus.Prevotella9	ieu-b-10	-0.145373	0.124352	-	-	-	-
genus.Prevotella9	ieu-b-11	-0.0357553	0.201843	-	-	-	-
genus.Prevotella9	ieu-b-12	-0.000747551	0.952879	-	-	-	-
genus.Prevotella9	ieu-b-13	-0.00219225	0.896303	-	-	-	-
genus.Prevotella9	ieu-b-14	-0.00995901	0.527189	-	-	-	-
genus.Prevotella9	ieu-b-15	-0.00101161	0.971488	-	-	-	-
genus.Prevotella9	ieu-b-16	-0.011395	0.435563	-	-	-	-
genus.Prevotella9	ieu-b-17	-0.0118265	0.557286	-	-	-	-
genus.Prevotella9	ieu-b-8	-0.115984	0.150421	-	-	-	-
genus.Prevotella9	ieu-b-9	0.021347	0.875149	-	-	-	-
genus.Romboutsia	ieu-b-10	-0.139426	0.0938969	-0.0198056	0.812355	0.502091	0.264765
genus.Romboutsia	ieu-b-11	-0.0361829	0.0394679	-0.0384385	0.0854527	0.0606804	0.553673
genus.Romboutsia	ieu-b-12	-0.0157013	0.0558078	-0.006761	0.536609	0.0713485	0.159162
genus.Romboutsia	ieu-b-13	-0.0189505	0.0724291	-0.0172103	0.204241	-0.0100412	0.868079
genus.Romboutsia	ieu-b-14	-0.00255012	0.825073	-0.00547802	0.689697	0.0445955	0.525375
genus.Romboutsia	ieu-b-15	-0.0318595	0.151699	-0.0188323	0.445266	-0.0180205	0.896991
genus.Romboutsia	ieu-b-16	-0.00325354	0.613027	0.0027544	0.746855	-0.0697189	0.0833597
genus.Romboutsia	ieu-b-17	-0.0123808	0.355617	-0.0150476	0.373978	-0.0519266	0.534492
genus.Romboutsia	ieu-b-8	-0.119577	0.14797	-0.0936707	0.213764	0.46721	0.309748
genus.Romboutsia	ieu-b-9	-0.0818511	0.433814	-0.133666	0.260691	0.272532	0.669697
genus.Roseburia	ieu-b-10	-0.055064	0.438577	-0.0360788	0.654294	0.0495464	0.871198
genus.Roseburia	ieu-b-11	-0.0241076	0.154881	-0.0268406	0.238388	-0.0141502	0.838408
genus.Roseburia	ieu-b-12	-0.0144699	0.193155	-0.018003	0.135587	-0.0601526	0.205201
genus.Roseburia	ieu-b-13	-0.0142637	0.264241	-0.00376515	0.781713	-0.108874	0.0292703
genus.Roseburia	ieu-b-14	-0.0122912	0.316339	-0.0157112	0.252006	0.0666012	0.157753
genus.Roseburia	ieu-b-15	-0.0160259	0.373382	-0.0394626	0.0782397	-0.0115348	0.882586
genus.Roseburia	ieu-b-16	0.0109045	0.0685017	0.0138956	0.0653178	-0.00143527	0.955169
genus.Roseburia	ieu-b-17	0.00630308	0.703467	0.00642376	0.720669	-0.0532499	0.444279
genus.Roseburia	ieu-b-8	-0.0333521	0.610546	0.0224928	0.737031	-0.130221	0.645697
genus.Roseburia	ieu-b-9	0.0319883	0.788883	0.132079	0.232666	-0.649392	0.173477
genus.Ruminiclostridium5	ieu-b-10	-0.0546507	0.460847	0.0343915	0.692207	-0.505532	0.116258
genus.Ruminiclostridium5	ieu-b-11	-0.00635028	0.734318	-0.0175156	0.481354	-0.0571099	0.493189
genus.Ruminiclostridium5	ieu-b-12	0.0123391	0.290891	0.00438468	0.739123	-0.00512256	0.925065
genus.Ruminiclostridium5	ieu-b-13	0.0211085	0.100339	0.0239134	0.114985	0.0677069	0.26129
genus.Ruminiclostridium5	ieu-b-14	0.0107642	0.46047	0.0135862	0.373406	-0.103335	0.0623434
genus.Ruminiclostridium5	ieu-b-15	-0.0366989	0.0522497	-0.0530616	0.0230121	-0.0244171	0.767728
genus.Ruminiclostridium5	ieu-b-16	-0.00441006	0.4846	-0.00697616	0.401616	0.00713275	0.795923
genus.Ruminiclostridium5	ieu-b-17	0.0413824	0.0576309	0.0116325	0.579253	0.0514144	0.620046
genus.Ruminiclostridium5	ieu-b-8	-0.00837033	0.875351	-0.0422431	0.540339	-0.458448	0.0851492
genus.Ruminiclostridium5	ieu-b-9	0.153985	0.272228	-0.0652	0.639279	0.193847	0.770541
genus.Ruminiclostridium6	ieu-b-10	-0.0153573	0.760112	-0.0408891	0.536976	-0.18506	0.247546
genus.Ruminiclostridium6	ieu-b-11	-0.00930038	0.546302	-0.0197023	0.323914	-0.0893628	0.091991
genus.Ruminiclostridium6	ieu-b-12	0.00609244	0.40986	0.00405108	0.666971	0.036612	0.118358
genus.Ruminiclostridium6	ieu-b-13	-0.00152464	0.905762	-0.0035768	0.787699	0.0361713	0.363194
genus.Ruminiclostridium6	ieu-b-14	0.000880826	0.945127	-0.0132226	0.299864	-0.0115525	0.78055
genus.Ruminiclostridium6	ieu-b-15	-0.00207715	0.893868	-0.0107382	0.626301	-0.0286308	0.556164
genus.Ruminiclostridium6	ieu-b-16	0.00232027	0.655264	0.00265288	0.677265	-0.00125207	0.936341
genus.Ruminiclostridium6	ieu-b-17	-0.00767718	0.488156	-0.0168221	0.258614	-0.0150463	0.673938
genus.Ruminiclostridium6	ieu-b-8	-0.0219706	0.611799	-0.031287	0.578225	-0.143253	0.293123
genus.Ruminiclostridium6	ieu-b-9	-0.0735549	0.326593	-0.0965421	0.314939	-0.116807	0.608845
genus.Ruminiclostridium9	ieu-b-10	0.0497004	0.377423	0.0340118	0.640902	0.0854815	0.758937
genus.Ruminiclostridium9	ieu-b-11	0.0262996	0.119982	0.0209678	0.338754	0.0377865	0.651526
genus.Ruminiclostridium9	ieu-b-12	-0.00603601	0.585562	0.00738301	0.477513	0.0308512	0.587226
genus.Ruminiclostridium9	ieu-b-13	-0.0106997	0.415723	-0.0205122	0.171749	-0.0149891	0.82848
genus.Ruminiclostridium9	ieu-b-14	0.00224235	0.836231	-0.00550697	0.660002	-0.0290018	0.605518
genus.Ruminiclostridium9	ieu-b-15	-0.00391946	0.818494	-0.0107971	0.651342	-0.0236075	0.778889
genus.Ruminiclostridium9	ieu-b-16	-0.00365282	0.522362	-0.000911474	0.908439	0.00307102	0.912808
genus.Ruminiclostridium9	ieu-b-17	0.00308572	0.823412	0.00232646	0.892349	0.0625557	0.37611
genus.Ruminiclostridium9	ieu-b-8	0.0734108	0.127966	0.104973	0.0971728	0.269845	0.277453
genus.Ruminiclostridium9	ieu-b-9	0.000759453	0.992726	0.0259772	0.82339	-0.144816	0.739023
genus.RuminococcaceaeUCG002	ieu-b-10	-0.000744544	0.9896	-0.0941731	0.143634	-0.086923	0.631856
genus.RuminococcaceaeUCG002	ieu-b-11	0.00846635	0.633118	0.0177399	0.383722	-0.0617991	0.265783
genus.RuminococcaceaeUCG002	ieu-b-12	9.71899e-05	0.988839	-0.00303613	0.726427	-0.0229302	0.303638
genus.RuminococcaceaeUCG002	ieu-b-13	-0.00168842	0.850501	-0.00945894	0.415506	-0.0463823	0.0934755
genus.RuminococcaceaeUCG002	ieu-b-14	-0.00938419	0.241384	-0.0152964	0.145325	-0.00105162	0.968138
genus.RuminococcaceaeUCG002	ieu-b-15	0.00837128	0.682435	-0.0157653	0.430632	-0.00389959	0.95392
genus.RuminococcaceaeUCG002	ieu-b-16	0.00571152	0.209463	0.0112949	0.0670246	0.0138285	0.36013
genus.RuminococcaceaeUCG002	ieu-b-17	0.0105225	0.410441	-0.00220217	0.883393	-0.0424703	0.284306
genus.RuminococcaceaeUCG002	ieu-b-8	0.0285337	0.495708	0.0403253	0.465301	-0.155367	0.214769
genus.RuminococcaceaeUCG002	ieu-b-9	0.0930447	0.15241	0.0887563	0.337293	-0.25766	0.22733
genus.RuminococcaceaeUCG003	ieu-b-10	-0.00894931	0.870524	0.03171	0.657896	-0.0735451	0.706967
genus.RuminococcaceaeUCG003	ieu-b-11	-0.00627408	0.74164	-0.00143385	0.947909	0.0193396	0.77496
genus.RuminococcaceaeUCG003	ieu-b-12	-0.000981374	0.903903	-0.0053564	0.593894	0.0283813	0.299684
genus.RuminococcaceaeUCG003	ieu-b-13	-0.0069919	0.479299	-0.00622711	0.623024	0.00692364	0.843048
genus.RuminococcaceaeUCG003	ieu-b-14	-0.0185045	0.0896254	-0.0266525	0.023343	-0.0431471	0.27544
genus.RuminococcaceaeUCG003	ieu-b-15	0.0208125	0.363607	0.0327341	0.132584	-0.049936	0.518839
genus.RuminococcaceaeUCG003	ieu-b-16	0.0024157	0.643207	0.0021936	0.752047	0.00614669	0.724297
genus.RuminococcaceaeUCG003	ieu-b-17	0.0214874	0.053076	0.016488	0.249224	0.0211824	0.571969
genus.RuminococcaceaeUCG003	ieu-b-8	0.0191253	0.645375	0.0616159	0.270635	-0.0120379	0.932847
genus.RuminococcaceaeUCG003	ieu-b-9	0.163012	0.0290156	0.161074	0.0955662	0.286044	0.268545
genus.RuminococcaceaeUCG004	ieu-b-10	-0.0216034	0.665924	-0.0311752	0.604226	-0.135187	0.601862
genus.RuminococcaceaeUCG004	ieu-b-11	-0.00161035	0.915054	0.00911342	0.63615	-0.0667965	0.402039
genus.RuminococcaceaeUCG004	ieu-b-12	0.0164318	0.0157723	0.0123087	0.165639	0.00193016	0.954931
genus.RuminococcaceaeUCG004	ieu-b-13	0.00985185	0.276709	0.0142822	0.231819	0.0287002	0.564975
genus.RuminococcaceaeUCG004	ieu-b-14	0.00632009	0.456544	0.00256408	0.814631	-0.00260853	0.951129
genus.RuminococcaceaeUCG004	ieu-b-15	-0.0367461	0.0160005	-0.0350511	0.0739394	-0.023921	0.756548
genus.RuminococcaceaeUCG004	ieu-b-16	0.00256944	0.614165	-0.000314734	0.959571	-0.0248607	0.359358
genus.RuminococcaceaeUCG004	ieu-b-17	0.019219	0.0763962	0.0210153	0.138448	-0.0133631	0.806713
genus.RuminococcaceaeUCG004	ieu-b-8	0.031219	0.466394	0.0247169	0.62961	-0.0640269	0.769487
genus.RuminococcaceaeUCG004	ieu-b-9	0.158469	0.0306224	0.103365	0.281484	-0.197786	0.598553
genus.RuminococcaceaeUCG005	ieu-b-10	0.00368134	0.949792	-0.0526198	0.493227	0.446217	0.0882573
genus.RuminococcaceaeUCG005	ieu-b-11	0.0153693	0.356091	0.000961397	0.963719	0.111955	0.137419
genus.RuminococcaceaeUCG005	ieu-b-12	-0.00264248	0.727432	0.00434815	0.662344	0.00204659	0.951132
genus.RuminococcaceaeUCG005	ieu-b-13	4.38443e-05	0.996841	-0.00374243	0.799154	0.0714946	0.117826
genus.RuminococcaceaeUCG005	ieu-b-14	0.00168501	0.857079	0.00540182	0.654385	0.0126801	0.74116
genus.RuminococcaceaeUCG005	ieu-b-15	0.00568192	0.735463	0.00508107	0.806957	0.055331	0.434043
genus.RuminococcaceaeUCG005	ieu-b-16	-0.00169852	0.762148	-0.000215946	0.975444	-0.0246835	0.30396
genus.RuminococcaceaeUCG005	ieu-b-17	0.00427661	0.720784	0.000979511	0.950576	0.0255637	0.619415
genus.RuminococcaceaeUCG005	ieu-b-8	0.0157525	0.791205	0.00162933	0.980971	0.442821	0.0574995
genus.RuminococcaceaeUCG005	ieu-b-9	0.065956	0.543681	0.0445675	0.695859	0.371203	0.435523
genus.RuminococcaceaeUCG009	ieu-b-10	0.0231341	0.633285	-0.0206543	0.716348	-0.281045	0.487193
genus.RuminococcaceaeUCG009	ieu-b-11	0.0199494	0.135512	0.0157015	0.385865	-0.195775	0.110669
genus.RuminococcaceaeUCG009	ieu-b-12	0.00387415	0.509199	0.00549386	0.466955	0.0338897	0.490296
genus.RuminococcaceaeUCG009	ieu-b-13	0.00207904	0.808473	-0.00608854	0.581263	0.00145554	0.984865
genus.RuminococcaceaeUCG009	ieu-b-14	-0.0173232	0.0180022	-0.0176934	0.0493773	-0.0282391	0.640691
genus.RuminococcaceaeUCG009	ieu-b-15	-0.0060229	0.680387	0.00979102	0.5876	-0.090683	0.47762
genus.RuminococcaceaeUCG009	ieu-b-16	0.0020551	0.639854	0.00121692	0.834108	-0.0384825	0.310234
genus.RuminococcaceaeUCG009	ieu-b-17	0.00534135	0.607895	0.00496337	0.733068	-0.0672693	0.450483
genus.RuminococcaceaeUCG009	ieu-b-8	0.0296936	0.532958	-0.00879177	0.87323	-0.179576	0.658239
genus.RuminococcaceaeUCG009	ieu-b-9	0.0980482	0.187219	0.189854	0.047583	0.00169336	0.997944
genus.RuminococcaceaeUCG010	ieu-b-10	-0.043853	0.597782	-0.0865789	0.406482	-0.502492	0.79924
genus.RuminococcaceaeUCG010	ieu-b-11	-0.00123834	0.960995	0.0109749	0.738608	-0.348672	0.55238
genus.RuminococcaceaeUCG010	ieu-b-12	-0.0249838	0.0299346	-0.02584	0.0748477	0.216506	0.450341
genus.RuminococcaceaeUCG010	ieu-b-13	-0.0204207	0.385207	-0.0180477	0.417426	-0.0218091	0.974318
genus.RuminococcaceaeUCG010	ieu-b-14	0.00981336	0.499566	0.0098068	0.612626	0.298701	0.418688
genus.RuminococcaceaeUCG010	ieu-b-15	-0.00908258	0.788479	-0.019767	0.585243	0.710733	0.336657
genus.RuminococcaceaeUCG010	ieu-b-16	-0.00199671	0.814934	0.00186444	0.867168	0.0959551	0.614436
genus.RuminococcaceaeUCG010	ieu-b-17	-0.0068428	0.706565	-0.000330687	0.989149	0.0508845	0.922022
genus.RuminococcaceaeUCG010	ieu-b-8	-0.0494882	0.488322	-0.0893179	0.297813	-0.488431	0.746347
genus.RuminococcaceaeUCG010	ieu-b-9	-0.131178	0.285716	-0.152243	0.32916	0.593693	0.816128
genus.RuminococcaceaeUCG011	ieu-b-10	-0.0430868	0.456721	-0.121062	0.00670115	-0.440066	0.149725
genus.RuminococcaceaeUCG011	ieu-b-11	-0.000839988	0.938	-0.00990177	0.429018	-0.0775823	0.166087
genus.RuminococcaceaeUCG011	ieu-b-12	-0.00298453	0.448855	-0.0059976	0.236906	-0.0099492	0.635734
genus.RuminococcaceaeUCG011	ieu-b-13	0.00680389	0.194309	0.00595735	0.368466	-0.00364648	0.894912
genus.RuminococcaceaeUCG011	ieu-b-14	0.00708015	0.303752	0.00341231	0.630866	-0.0516479	0.110091
genus.RuminococcaceaeUCG011	ieu-b-15	-0.0149206	0.102323	-0.0129062	0.273446	-0.058887	0.256659
genus.RuminococcaceaeUCG011	ieu-b-16	0.0013636	0.643971	-0.00114344	0.771364	-0.00626273	0.708211
genus.RuminococcaceaeUCG011	ieu-b-17	-0.00475601	0.559199	-0.00242276	0.790072	0.0241832	0.595412
genus.RuminococcaceaeUCG011	ieu-b-8	-0.0165598	0.742648	-0.0606603	0.115225	-0.232303	0.414953
genus.RuminococcaceaeUCG011	ieu-b-9	-0.013246	0.816212	-0.0405379	0.524006	0.0898471	0.786759
genus.RuminococcaceaeUCG013	ieu-b-10	0.131153	0.192998	0.0788152	0.423655	0.244359	0.368506
genus.RuminococcaceaeUCG013	ieu-b-11	0.0226391	0.421872	0.0175169	0.535434	0.0213616	0.769907
genus.RuminococcaceaeUCG013	ieu-b-12	0.000450066	0.959705	-0.00334522	0.758811	-0.0145829	0.482937
genus.RuminococcaceaeUCG013	ieu-b-13	-0.0203734	0.136358	-0.0227719	0.17617	-0.0474853	0.176812
genus.RuminococcaceaeUCG013	ieu-b-14	0.000448921	0.977468	0.000486385	0.975171	-0.00295305	0.942366
genus.RuminococcaceaeUCG013	ieu-b-15	0.0569857	0.0059373	0.067899	0.010338	0.103908	0.0831323
genus.RuminococcaceaeUCG013	ieu-b-16	0.00369918	0.578734	0.00638458	0.466367	0.00510341	0.761555
genus.RuminococcaceaeUCG013	ieu-b-17	-0.00382737	0.845568	-0.00147894	0.939757	-0.035298	0.458592
genus.RuminococcaceaeUCG013	ieu-b-8	0.0729853	0.150856	0.0997816	0.14639	0.139359	0.299468
genus.RuminococcaceaeUCG013	ieu-b-9	-0.00521439	0.976485	0.0898052	0.495994	-0.135753	0.763903
genus.RuminococcaceaeUCG014	ieu-b-10	0.00161574	0.986145	0.0109432	0.900485	0.657085	0.195928
genus.RuminococcaceaeUCG014	ieu-b-11	-0.0313022	0.114097	-0.022175	0.385129	0.108281	0.326755
genus.RuminococcaceaeUCG014	ieu-b-12	-0.00430046	0.653703	-0.0116298	0.289948	0.058722	0.258163
genus.RuminococcaceaeUCG014	ieu-b-13	-0.00222469	0.844611	-0.00507757	0.721766	0.0635201	0.336662
genus.RuminococcaceaeUCG014	ieu-b-14	0.00958073	0.367729	0.0177346	0.189305	0.0513967	0.39959
genus.RuminococcaceaeUCG014	ieu-b-15	0.0239453	0.343574	0.0194273	0.448176	0.204665	0.1414
genus.RuminococcaceaeUCG014	ieu-b-16	-0.00594061	0.410895	-0.00936193	0.260814	-0.0195543	0.657069
genus.RuminococcaceaeUCG014	ieu-b-17	0.00909612	0.503578	0.0104867	0.536819	0.104616	0.208132
genus.RuminococcaceaeUCG014	ieu-b-8	0.00166493	0.984117	0.0367269	0.634339	0.653293	0.13775
genus.RuminococcaceaeUCG014	ieu-b-9	-0.0103602	0.926737	0.102114	0.381044	1.03519	0.0931437
genus.Ruminococcus1	ieu-b-10	0.0149035	0.854782	-0.00935686	0.924058	-0.00736745	0.980334
genus.Ruminococcus1	ieu-b-11	0.0174371	0.476549	0.0168079	0.546808	0.0273531	0.757141
genus.Ruminococcus1	ieu-b-12	0.0145898	0.393251	0.00728824	0.585766	0.0864815	0.152688
genus.Ruminococcus1	ieu-b-13	-0.0169327	0.248634	-0.0123038	0.486836	-0.0129568	0.806659
genus.Ruminococcus1	ieu-b-14	0.0201935	0.142853	0.015853	0.327701	-0.0411395	0.444052
genus.Ruminococcus1	ieu-b-15	0.0109358	0.65842	0.0111231	0.701489	-0.023589	0.790874
genus.Ruminococcus1	ieu-b-16	0.00786118	0.392729	-0.000605427	0.952931	0.0125156	0.756907
genus.Ruminococcus1	ieu-b-17	0.0200137	0.378913	0.0162395	0.481551	0.0637039	0.516451
genus.Ruminococcus1	ieu-b-8	0.0718578	0.30343	0.125401	0.136376	0.284369	0.331578
genus.Ruminococcus1	ieu-b-9	0.249606	0.254536	0.144314	0.375163	0.63286	0.512094
genus.Ruminococcus2	ieu-b-10	-0.0461956	0.534272	0.00306428	0.975731	-0.013943	0.982057
genus.Ruminococcus2	ieu-b-11	-0.000709507	0.972056	0.00848167	0.748283	-0.0188266	0.889114
genus.Ruminococcus2	ieu-b-12	-0.00301203	0.74176	-0.00255949	0.82559	0.0399981	0.521804
genus.Ruminococcus2	ieu-b-13	-0.0133808	0.292428	-0.0158541	0.333703	-0.034631	0.714134
genus.Ruminococcus2	ieu-b-14	-0.0163072	0.152202	-0.0212003	0.116642	-0.0108791	0.885787
genus.Ruminococcus2	ieu-b-15	-0.00991476	0.703414	-0.0104814	0.69764	-0.172034	0.348846
genus.Ruminococcus2	ieu-b-16	0.00361504	0.698391	-0.00243234	0.795526	-0.0510337	0.435481
genus.Ruminococcus2	ieu-b-17	-0.0157404	0.389439	0.00597431	0.769256	-0.0135183	0.920717
genus.Ruminococcus2	ieu-b-8	-0.026369	0.632006	-0.0569087	0.427155	0.230574	0.2104
genus.Ruminococcus2	ieu-b-9	-0.138231	0.212174	-0.106584	0.482183	0.179012	0.847519
genus.Sellimonas	ieu-b-10	-0.0432994	0.212112	-0.0482494	0.209376	-0.203165	0.327153
genus.Sellimonas	ieu-b-11	-0.00107512	0.912318	-0.0106227	0.346226	0.00577706	0.921054
genus.Sellimonas	ieu-b-12	-0.00530468	0.150775	-0.00553188	0.283451	0.027348	0.21192
genus.Sellimonas	ieu-b-13	0.00371514	0.449124	0.00797882	0.197576	0.00887395	0.741246
genus.Sellimonas	ieu-b-14	0.00111681	0.816348	0.0065699	0.300357	0.0243863	0.377271
genus.Sellimonas	ieu-b-15	-0.00759222	0.437026	-0.0108539	0.362518	-0.0778382	0.147392
genus.Sellimonas	ieu-b-16	0.00196641	0.501365	0.00327745	0.41472	0.0107335	0.533985
genus.Sellimonas	ieu-b-17	-0.00445832	0.448672	-0.00584379	0.470523	-0.001748	0.956549
genus.Sellimonas	ieu-b-8	-0.0256803	0.27359	-0.019891	0.531404	-0.146676	0.288708
genus.Sellimonas	ieu-b-9	0.0228595	0.565848	0.0112415	0.810236	-0.0157905	0.942051
genus.Senegalimassilia	ieu-b-10	-0.0176539	0.841181	0.0305374	0.697574	0.0741924	0.870832
genus.Senegalimassilia	ieu-b-11	0.000785478	0.96467	-0.00201607	0.925033	-0.00618731	0.926324
genus.Senegalimassilia	ieu-b-12	-0.00102075	0.898413	0.000856443	0.9275	-0.0145355	0.653893
genus.Senegalimassilia	ieu-b-13	-0.00441378	0.702206	0.00626919	0.636476	-0.0506747	0.358758
genus.Senegalimassilia	ieu-b-14	0.00278666	0.796861	0.00903148	0.485	0.0324574	0.510813
genus.Senegalimassilia	ieu-b-15	0.0139528	0.435085	0.01942	0.395764	0.0271269	0.743511
genus.Senegalimassilia	ieu-b-16	-0.0065138	0.275994	-0.00767311	0.300892	-0.0189498	0.483307
genus.Senegalimassilia	ieu-b-17	-0.0129005	0.551041	0.00315377	0.873932	-0.0975022	0.239071
genus.Senegalimassilia	ieu-b-8	-0.0563856	0.447654	-0.0785093	0.281122	-0.12241	0.75907
genus.Senegalimassilia	ieu-b-9	-0.155776	0.108207	-0.0851436	0.484867	-0.541	0.286074
genus.Slackia	ieu-b-10	-0.000622629	0.994927	0.00606073	0.933879	-1.03709	0.28707
genus.Slackia	ieu-b-11	-0.0107461	0.471669	-0.0162124	0.367215	-0.0280359	0.857364
genus.Slackia	ieu-b-12	0.00437315	0.516248	0.00300619	0.692984	-0.0272292	0.682883
genus.Slackia	ieu-b-13	0.00517752	0.614705	0.0121115	0.265187	0.0873471	0.436034
genus.Slackia	ieu-b-14	-0.00247697	0.768166	-0.00555549	0.569593	0.00197902	0.980532
genus.Slackia	ieu-b-15	0.00397806	0.883827	-0.000195274	0.99185	-0.241256	0.395917
genus.Slackia	ieu-b-16	0.00493421	0.426377	0.00489129	0.453129	-0.00151931	0.983428
genus.Slackia	ieu-b-17	0.0125873	0.384232	0.0157623	0.251863	0.00970455	0.95475
genus.Slackia	ieu-b-8	0.0601423	0.345335	0.0933958	0.0877984	-0.794864	0.163837
genus.Slackia	ieu-b-9	0.181634	0.0128573	0.21371	0.0141106	0.167507	0.813792
genus.Streptococcus	ieu-b-10	-0.0350852	0.581322	0.0159399	0.800803	0.0822458	0.728113
genus.Streptococcus	ieu-b-11	-0.00864798	0.578843	-0.00108577	0.957148	0.0258873	0.652399
genus.Streptococcus	ieu-b-12	-0.0113795	0.0816259	-0.0099768	0.238055	-0.0165833	0.469363
genus.Streptococcus	ieu-b-13	-0.0120522	0.422645	-0.0152371	0.249835	-0.00158607	0.976804
genus.Streptococcus	ieu-b-14	-0.00734563	0.367477	-0.00271924	0.789866	0.0122398	0.66544
genus.Streptococcus	ieu-b-15	0.00116688	0.958221	0.0152174	0.474261	-0.00513012	0.950964
genus.Streptococcus	ieu-b-16	-0.0142577	0.00758278	-0.0133517	0.0421082	0.0202661	0.24861
genus.Streptococcus	ieu-b-17	-0.00309374	0.775693	0.00568643	0.708667	0.0108235	0.783023
genus.Streptococcus	ieu-b-8	-0.0467121	0.525975	0.0348817	0.556808	0.091918	0.73673
genus.Streptococcus	ieu-b-9	-0.0494287	0.651696	0.056153	0.593334	0.232005	0.55227
genus.Subdoligranulum	ieu-b-10	0.109745	0.104961	0.0532017	0.489847	0.130081	0.495803
genus.Subdoligranulum	ieu-b-11	0.0132426	0.44606	-0.00329079	0.882438	0.0172062	0.723296
genus.Subdoligranulum	ieu-b-12	0.00356116	0.649367	0.000750666	0.939229	0.0181149	0.386215
genus.Subdoligranulum	ieu-b-13	-0.00443445	0.670306	-0.00896587	0.496305	-0.0192227	0.484272
genus.Subdoligranulum	ieu-b-14	0.00918429	0.482753	0.00987388	0.497272	0.018411	0.614951
genus.Subdoligranulum	ieu-b-15	0.010635	0.545261	0.00656684	0.770896	-0.00174832	0.970498
genus.Subdoligranulum	ieu-b-16	0.00407055	0.487194	0.0031213	0.664622	0.0110178	0.476175
genus.Subdoligranulum	ieu-b-17	0.0146976	0.239363	0.012616	0.420032	0.000865096	0.978597
genus.Subdoligranulum	ieu-b-8	0.100661	0.149407	0.0369838	0.588325	0.104568	0.593494
genus.Subdoligranulum	ieu-b-9	0.115767	0.17232	0.0402586	0.72702	0.0288415	0.895651
genus.Sutterella	ieu-b-10	0.0458312	0.36614	0.0397181	0.580048	0.14525	0.813256
genus.Sutterella	ieu-b-11	-0.002275	0.88219	0.00777492	0.707012	0.22993	0.209506
genus.Sutterella	ieu-b-12	0.00695806	0.311498	0.00619112	0.506239	-0.00133559	0.986295
genus.Sutterella	ieu-b-13	0.0143153	0.145224	0.0132922	0.294302	-0.171906	0.128643
genus.Sutterella	ieu-b-14	0.00507501	0.553764	0.00847276	0.444419	0.0980498	0.329459
genus.Sutterella	ieu-b-15	0.00132543	0.932595	0.0138626	0.535369	-0.075759	0.687175
genus.Sutterella	ieu-b-16	0.0023763	0.644059	0.00177241	0.807417	0.101826	0.112576
genus.Sutterella	ieu-b-17	-0.00363386	0.829491	-0.0128255	0.45114	0.34313	0.0515144
genus.Sutterella	ieu-b-8	0.0360682	0.40619	0.0167577	0.769457	0.213451	0.666846
genus.Sutterella	ieu-b-9	0.0659597	0.373286	0.032405	0.74402	1.03772	0.241074
genus.Terrisporobacter	ieu-b-10	-0.0218044	0.773449	-0.0344044	0.692863	0.388185	0.399039
genus.Terrisporobacter	ieu-b-11	0.00973333	0.61198	0.0218172	0.385231	0.0961776	0.456475
genus.Terrisporobacter	ieu-b-12	-0.0152702	0.129738	-0.0107557	0.345308	-0.0756943	0.296191
genus.Terrisporobacter	ieu-b-13	0.00396255	0.724131	0.00886728	0.518663	0.0225464	0.732477
genus.Terrisporobacter	ieu-b-14	0.0181419	0.0844123	0.018886	0.13106	-0.00306816	0.958687
genus.Terrisporobacter	ieu-b-15	-0.0272225	0.312234	-0.0259739	0.327027	0.115232	0.418972
genus.Terrisporobacter	ieu-b-16	-0.00508054	0.420824	-0.00119544	0.875262	0.0095135	0.794081
genus.Terrisporobacter	ieu-b-17	0.00736732	0.583331	0.00749517	0.650187	0.0663352	0.469688
genus.Terrisporobacter	ieu-b-8	-0.00614453	0.907683	0.0375405	0.595003	0.14211	0.693001
genus.Terrisporobacter	ieu-b-9	0.00392347	0.965422	-0.0246598	0.82647	0.291092	0.603123
genus.Turicibacter	ieu-b-10	0.0501909	0.319056	0.0244576	0.697909	-0.122808	0.592282
genus.Turicibacter	ieu-b-11	-0.0117246	0.4396	-0.00834348	0.667044	-0.115941	0.143495
genus.Turicibacter	ieu-b-12	-0.00157804	0.817623	-0.00302387	0.721941	-0.0295833	0.361966
genus.Turicibacter	ieu-b-13	0.00593871	0.656497	0.00317285	0.806324	-0.0701622	0.225695
genus.Turicibacter	ieu-b-14	0.00506898	0.552883	0.00184914	0.860472	-0.0101332	0.791934
genus.Turicibacter	ieu-b-15	0.0276009	0.0716324	0.0251591	0.177238	0.0275064	0.690804
genus.Turicibacter	ieu-b-16	-0.000762694	0.881538	-0.00299367	0.633276	-0.0242389	0.32292
genus.Turicibacter	ieu-b-17	0.00543037	0.704117	0.0170438	0.239324	-0.10088	0.0930448
genus.Turicibacter	ieu-b-8	-0.0296331	0.57218	-0.0279074	0.638766	-0.0470725	0.875761
genus.Turicibacter	ieu-b-9	-0.00282869	0.982694	-0.098629	0.338691	-0.949204	0.0642045
enus.Tyzzerella3	ieu-b-10	-0.0263881	0.516965	-0.048521	0.33638	-0.0654796	0.817837
enus.Tyzzerella3	ieu-b-11	-0.00958157	0.543394	-0.00246679	0.896569	0.00287074	0.97852
enus.Tyzzerella3	ieu-b-12	-0.00374094	0.519234	-0.00303908	0.662686	-0.0147037	0.671855
enus.Tyzzerella3	ieu-b-13	0.00546045	0.624366	0.00138385	0.906253	0.010189	0.893196
enus.Tyzzerella3	ieu-b-14	-0.00113119	0.875763	0.00117062	0.899507	-0.0217179	0.61777
enus.Tyzzerella3	ieu-b-15	0.000541064	0.966841	-0.00980049	0.5501	-0.0397605	0.612073
enus.Tyzzerella3	ieu-b-16	0.00386876	0.373328	0.00563814	0.288533	0.0109153	0.674655
enus.Tyzzerella3	ieu-b-17	-0.00821694	0.374729	-0.00747626	0.514886	0.021881	0.692138
enus.Tyzzerella3	ieu-b-8	-0.0149418	0.623136	-0.0216059	0.58436	0.140856	0.373184
enus.Tyzzerella3	ieu-b-9	-0.0565542	0.361016	-0.0911666	0.24227	0.373947	0.337912
genus.Veillonella	ieu-b-10	0.0746614	0.73956	-	-	-	-
genus.Veillonella	ieu-b-11	0.0192196	0.470604	-	-	-	-
genus.Veillonella	ieu-b-12	0.0133252	0.685774	-	-	-	-
genus.Veillonella	ieu-b-13	-0.00883802	0.579834	-	-	-	-
genus.Veillonella	ieu-b-14	-0.00285654	0.848762	-	-	-	-
genus.Veillonella	ieu-b-15	0.0375629	0.589175	-	-	-	-
genus.Veillonella	ieu-b-16	0.00883265	0.397481	-	-	-	-
genus.Veillonella	ieu-b-17	-0.0326079	0.342666	-	-	-	-
genus.Veillonella	ieu-b-8	0.0627217	0.831488	-	-	-	-
genus.Veillonella	ieu-b-9	0.0398735	0.922847	-	-	-	-
genus.Victivallis	ieu-b-10	0.00584499	0.859835	-0.0270945	0.450582	0.289004	0.217548
genus.Victivallis	ieu-b-11	-0.00801279	0.313784	-0.0139288	0.18544	0.0526444	0.377355
genus.Victivallis	ieu-b-12	-0.00458752	0.421065	-0.00163209	0.749338	-0.0484842	0.256761
genus.Victivallis	ieu-b-13	-0.000701888	0.891653	-0.00049914	0.93898	0.0533752	0.158087
genus.Victivallis	ieu-b-14	-0.00244654	0.671824	-0.00274466	0.661615	0.0734024	0.0559302
genus.Victivallis	ieu-b-15	0.00934462	0.357648	0.00775086	0.493772	0.0251941	0.751337
genus.Victivallis	ieu-b-16	-0.000934049	0.727637	-0.00208588	0.550335	-0.00322834	0.867967
genus.Victivallis	ieu-b-17	0.0039995	0.487112	-0.000401211	0.957442	-0.0300987	0.488431
genus.Victivallis	ieu-b-8	0.00922486	0.763868	-0.0139498	0.655111	0.171472	0.456239
genus.Victivallis	ieu-b-9	0.0113993	0.831718	0.0387699	0.507561	-0.131956	0.745059

## Sheet: Supplement Table 8 metabolites
Exposeure	Outcome	IVW		WME		MR-Egger
		b	P	b	P	b	P
betaine	ieu-b-10	-0.00385152	0.75451	-0.00982875	0.523683	0.0353491	0.534808
betaine	ieu-b-11	0.00029809	0.933721	0.0023812	0.606969	0.00442114	0.78525
betaine	ieu-b-12	3.73161e-06	0.997998	-0.00145187	0.494897	-0.000720946	0.914775
betaine	ieu-b-13	0.00289224	0.143814	0.00404265	0.142874	0.00404049	0.649774
betaine	ieu-b-14	-0.000932452	0.614987	-0.0022249	0.407057	0.00399806	0.631064
betaine	ieu-b-15	0.0004007	0.906147	0.00117708	0.805623	-0.00102423	0.945753
betaine	ieu-b-16	0.000878057	0.461584	0.000859373	0.583899	-0.00379504	0.482058
betaine	ieu-b-17	0.000122095	0.95984	-0.000626504	0.857035	-0.00902605	0.411958
betaine	ieu-b-8	-0.00386832	0.722074	-0.00555149	0.688169	0.0426204	0.386824
betaine	ieu-b-9	-0.000133568	0.993992	-0.00141114	0.953562	-0.00127717	0.987169
cartine	ieu-b-10	-0.00754149	0.546677	-0.00985266	0.585532	-0.00199756	0.954249
cartine	ieu-b-11	-0.00617659	0.100755	-0.00483451	0.365327	-0.00866045	0.398478
cartine	ieu-b-12	-0.00144787	0.491029	9.74354e-05	0.96894	0.00115536	0.842565
cartine	ieu-b-13	0.00347131	0.123724	0.00333671	0.344889	0.00233817	0.703932
cartine	ieu-b-14	0.00293712	0.208981	0.00349761	0.278452	0.00530748	0.419003
cartine	ieu-b-15	0.00302518	0.47159	0.00736746	0.172292	0.0152339	0.185039
cartine	ieu-b-16	0.000494245	0.741478	0.000919678	0.649981	-0.00125391	0.762662
cartine	ieu-b-17	-0.000306147	0.909809	0.00119282	0.769791	0.00206001	0.776611
cartine	ieu-b-8	-0.0108873	0.324622	-0.00587079	0.726006	-0.00442677	0.889599
cartine	ieu-b-9	0.00468419	0.8089	0.0238736	0.370847	0.0331711	0.543702
choline	ieu-b-10	0.016954	0.430838	0.013225	0.605154	-0.121319	0.288492
choline	ieu-b-11	0.00915119	0.167296	4.83316e-05	0.995073	-0.0139094	0.712984
choline	ieu-b-12	0.00172531	0.575308	0.00084435	0.79294	0.00247027	0.890626
choline	ieu-b-13	0.00164103	0.607199	0.0027278	0.525629	0.00528838	0.767242
choline	ieu-b-14	0.00383773	0.200357	0.00299914	0.438435	0.0108998	0.514514
choline	ieu-b-15	-0.00309202	0.597673	0.00251064	0.742365	-0.0789002	0.0248778
choline	ieu-b-16	5.1417e-05	0.979447	0.00145098	0.57447	0.00967874	0.393519
choline	ieu-b-17	-0.00152815	0.689875	-0.00328666	0.505099	0.000370466	0.985963
choline	ieu-b-8	0.0222805	0.244754	0.0306635	0.188445	-0.0844273	0.394501
choline	ieu-b-9	0.00388734	0.887835	0.00273939	0.937706	-0.132519	0.395521
TMAO	ieu-b-10	-0.00215088	0.838195	-0.000865255	0.953625	0.0010359	0.979822
TMAO	ieu-b-11	-0.00131414	0.664405	0.00366595	0.378084	-0.00552753	0.632179
TMAO	ieu-b-12	-0.00141002	0.301548	-0.00202203	0.267067	-0.00225858	0.663871
TMAO	ieu-b-13	0.000660383	0.732477	-0.000232144	0.932768	0.0091494	0.215578
TMAO	ieu-b-14	-0.00256506	0.13173	-0.0015181	0.524959	-0.0104458	0.114292
TMAO	ieu-b-15	0.000773648	0.819651	-0.00463854	0.293513	-0.00737238	0.572674
TMAO	ieu-b-16	0.000606223	0.60951	0.000625924	0.691279	0.00354523	0.438654
TMAO	ieu-b-17	-0.00113825	0.670535	0.00194866	0.550773	0.00583409	0.570974
TMAO	ieu-b-8	-0.00756112	0.483868	-0.00312864	0.816116	0.0144357	0.730146
TMAO	ieu-b-9	-0.00563155	0.759798	0.0281289	0.214214	0.109751	0.109403
